# Supplementary material for: The nucleic acid binding protein SFPQ represses EBV lytic reactivation by promoting histone H1 expression
Source: Nat Commun. 2024 May 16;15:4156. doi: 10.1038/s41467-024-48333-x (PMC11099029; doi:10.1038/s41467-024-48333-x)
Supplement: Supplementary file 4 — Supplementary Data 1 [file 41467_2024_48333_MOESM4_ESM.xlsx]

## Sheet: sg1vsControl_human
	chromosome_name	start_position	end_position	external_gene_name	description	gene_biotype	baseMean	log2FoldChange	lfcSE	stat	pvalue	padj	minuslog10padj
ENSG00000165949.12	14	94104836	94116698	IFI27	interferon alpha inducible protein 27 [Source:HGNC Symbol;Acc:HGNC:5397]	protein_coding	377.109	10.5173	0.778485	13.5099	1.37e-41	5.73e-39	38.2418
ENSG00000177409.12	7	93130056	93148385	SAMD9L	sterile alpha motif domain containing 9 like [Source:HGNC Symbol;Acc:HGNC:1349]	protein_coding	454.355	8.62277	0.448304	19.2342	1.91e-82	5.16e-79	78.2874
ENSG00000185745.10	10	89392546	89406487	IFIT1	interferon induced protein with tetratricopeptide repeats 1 [Source:HGNC Symbol;Acc:HGNC:5407]	protein_coding	352.731	8.33723	0.56304	14.8075	1.31e-49	9.51e-47	46.0218
ENSG00000100346.18	22	39570753	39689735	CACNA1I	calcium voltage-gated channel subunit alpha1 I [Source:HGNC Symbol;Acc:HGNC:1396]	protein_coding	15.7097	7.72158	1.30611	5.91189	3.38e-09	1.05e-07	6.97881
ENSG00000168062.10	11	64987945	64997018	BATF2	basic leucine zipper ATF-like transcription factor 2 [Source:HGNC Symbol;Acc:HGNC:25163]	protein_coding	14.3021	7.71363	1.3536	5.69861	1.21e-08	3.5e-07	6.45593
ENSG00000280778.1	1	145927258	145977811	AC243547.3	novel protein, lncRNA-POLR3GL readthrough	protein_coding	13.4246	7.57307	2.62853	2.88111	0.0039628	0.0260007	1.58501
ENSG00000132530.17	17	6755447	6775647	XAF1	XIAP associated factor 1 [Source:HGNC Symbol;Acc:HGNC:30932]	protein_coding	225.378	7.44985	0.458211	16.2586	1.94e-59	2.29e-56	55.6402
ENSG00000119922.11	10	89283694	89309271	IFIT2	interferon induced protein with tetratricopeptide repeats 2 [Source:HGNC Symbol;Acc:HGNC:5409]	protein_coding	314.924	7.41772	0.472975	15.6831	1.97e-55	1.77e-52	51.752
ENSG00000152778.10	10	89414568	89421605	IFIT5	interferon induced protein with tetratricopeptide repeats 5 [Source:HGNC Symbol;Acc:HGNC:13328]	protein_coding	12.2381	7.35042	1.64542	4.4672	7.93e-06	0.00013176	3.88022
ENSG00000275976.5	7	73048055	73053981	AC211476.3	speedy/RINGO cell cycle regulator family member E1 (SPDYE1) pseudogene	lncRNA	13.1963	7.28207	3.91015	1.86235	0.0625538	0.207195	0.683621
ENSG00000126709.16	1	27666064	27672212	IFI6	interferon alpha inducible protein 6 [Source:HGNC Symbol;Acc:HGNC:4054]	protein_coding	200.246	7.05104	0.515193	13.6862	1.23e-42	5.39e-40	39.2684
ENSG00000075043.19	20	63400208	63472677	KCNQ2	potassium voltage-gated channel subfamily Q member 2 [Source:HGNC Symbol;Acc:HGNC:6296]	protein_coding	8.27718	6.98788	1.49288	4.6808	2.86e-06	5.24e-05	4.28067
ENSG00000258225.1	12	78052181	78091737	AC073571.1	novel transcript, antisense to NAV3	lncRNA	8.89956	6.97386	1.63717	4.2597	2.05e-05	0.000300604	3.52201
ENSG00000121858.11	3	172505508	172523475	TNFSF10	TNF superfamily member 10 [Source:HGNC Symbol;Acc:HGNC:11925]	protein_coding	122.286	6.9152	0.57651	11.9949	3.78e-33	9.38e-31	30.0278
ENSG00000188282.12	2	218034960	218090581	RUFY4	RUN and FYVE domain containing 4 [Source:HGNC Symbol;Acc:HGNC:24804]	protein_coding	8.80877	6.87462	1.3885	4.95111	7.38e-07	1.53e-05	4.81531
ENSG00000178965.14	1	74568117	74673792	ERICH3	glutamate rich 3 [Source:HGNC Symbol;Acc:HGNC:25346]	protein_coding	21.6179	6.77951	1.36178	4.97842	6.41e-07	1.34e-05	4.8729
ENSG00000163563.8	1	158831351	158849506	MNDA	myeloid cell nuclear differentiation antigen [Source:HGNC Symbol;Acc:HGNC:7183]	protein_coding	7.91172	6.77043	1.37442	4.92604	8.39e-07	1.71e-05	4.767
ENSG00000133328.4	11	63552770	63563379	PLAAT2	phospholipase A and acyltransferase 2 [Source:HGNC Symbol;Acc:HGNC:17824]	protein_coding	16.7734	6.66975	1.30022	5.1297	2.9e-07	6.52e-06	5.18575
ENSG00000137965.11	1	78649796	78664078	IFI44	interferon induced protein 44 [Source:HGNC Symbol;Acc:HGNC:16938]	protein_coding	117.208	6.66881	0.69553	9.58809	8.97e-22	1.17e-19	18.9318
ENSG00000119917.15	10	89327307	89377473	IFIT3	interferon induced protein with tetratricopeptide repeats 3 [Source:HGNC Symbol;Acc:HGNC:5411]	protein_coding	808.081	6.59625	0.337285	19.5569	3.6e-85	1.13e-81	80.9469
ENSG00000137959.17	1	78619902	78646145	IFI44L	interferon induced protein 44 like [Source:HGNC Symbol;Acc:HGNC:17817]	protein_coding	491.657	6.58254	0.368535	17.8614	2.36e-71	4.45e-68	67.3516
ENSG00000280634.1	12	125025434	125027410	THRIL	TNF and HNRNPL related immunoregulatory long non-coding RNA [Source:HGNC Symbol;Acc:HGNC:49503]	lncRNA	17.5497	6.49992	2.0865	3.11523	0.001838	0.0139178	1.85643
ENSG00000152763.17	1	66812885	66924856	DNAI4	dynein axonemal intermediate chain 4 [Source:HGNC Symbol;Acc:HGNC:26252]	protein_coding	14.6919	6.48335	2.53596	2.55657	0.0105711	0.0563654	1.24899
ENSG00000102524.12	13	108251240	108308484	TNFSF13B	TNF superfamily member 13b [Source:HGNC Symbol;Acc:HGNC:11929]	protein_coding	6.09043	6.47742	1.47828	4.38174	1.18e-05	0.00018654	3.72923
ENSG00000124256.15	20	57603846	57620576	ZBP1	Z-DNA binding protein 1 [Source:HGNC Symbol;Acc:HGNC:16176]	protein_coding	116.724	6.46164	0.509104	12.6922	6.53e-37	1.99e-34	33.7011
ENSG00000131142.14	19	8052318	8062660	CCL25	C-C motif chemokine ligand 25 [Source:HGNC Symbol;Acc:HGNC:10624]	protein_coding	16.3823	6.45344	1.27745	5.05181	4.38e-07	9.43e-06	5.02549
ENSG00000138496.16	3	122527924	122564577	PARP9	poly(ADP-ribose) polymerase family member 9 [Source:HGNC Symbol;Acc:HGNC:24118]	protein_coding	25.4832	6.42357	1.0059	6.38588	1.7e-10	6.38e-09	8.19518
ENSG00000169245.6	4	76021118	76023497	CXCL10	C-X-C motif chemokine ligand 10 [Source:HGNC Symbol;Acc:HGNC:10637]	protein_coding	99.4583	6.35889	0.577448	11.0121	3.34e-28	6.57e-26	25.1824
ENSG00000228049.7	7	102665368	102671629	POLR2J2	RNA polymerase II subunit J2 [Source:HGNC Symbol;Acc:HGNC:23208]	protein_coding	5.16455	6.33205	3.91332	1.61807	0.105647	0.293991	0.531666
ENSG00000141434.12	18	32185069	32220404	MEP1B	meprin A subunit beta [Source:HGNC Symbol;Acc:HGNC:7020]	protein_coding	6.07112	6.28108	1.5369	4.08684	4.37e-05	0.00058982	3.22928
ENSG00000157152.17	3	12004388	12192032	SYN2	synapsin II [Source:HGNC Symbol;Acc:HGNC:11495]	protein_coding	5.72596	6.24683	1.52215	4.10396	4.06e-05	0.000553747	3.25669
ENSG00000169248.13	4	76033682	76041415	CXCL11	C-X-C motif chemokine ligand 11 [Source:HGNC Symbol;Acc:HGNC:10638]	protein_coding	39.7428	6.19734	0.821852	7.5407	4.67e-14	2.81e-12	11.5513
ENSG00000122786.20	7	134744252	134970729	CALD1	caldesmon 1 [Source:HGNC Symbol;Acc:HGNC:1441]	protein_coding	11.241	6.13835	1.30008	4.7215	2.34e-06	4.37e-05	4.35952
ENSG00000196141.14	2	200305881	200482264	SPATS2L	spermatogenesis associated serine rich 2 like [Source:HGNC Symbol;Acc:HGNC:24574]	protein_coding	107.246	6.10189	0.435743	14.0034	1.49e-44	7.79e-42	41.1085
ENSG00000214872.8	11	57542641	57550274	SMTNL1	smoothelin like 1 [Source:HGNC Symbol;Acc:HGNC:32394]	protein_coding	6.43142	6.10066	1.39586	4.37055	1.24e-05	0.000195212	3.70949
ENSG00000134321.13	2	6865557	6898239	RSAD2	radical S-adenosyl methionine domain containing 2 [Source:HGNC Symbol;Acc:HGNC:30908]	protein_coding	43.8446	6.08627	0.734909	8.28167	1.21e-16	9.67e-15	14.0146
ENSG00000092054.13	14	23412740	23435660	MYH7	myosin heavy chain 7 [Source:HGNC Symbol;Acc:HGNC:7577]	protein_coding	5.83592	6.03693	1.37643	4.38593	1.15e-05	0.000183351	3.73672
ENSG00000173578.8	3	46017007	46027487	XCR1	X-C motif chemokine receptor 1 [Source:HGNC Symbol;Acc:HGNC:1625]	protein_coding	4.39727	5.98351	1.53959	3.88643	0.00010173	0.00121343	2.91599
ENSG00000138823.14	4	99564081	99623997	MTTP	microsomal triglyceride transfer protein [Source:HGNC Symbol;Acc:HGNC:7467]	protein_coding	8.29379	5.9691	1.34505	4.43782	9.09e-06	0.000147957	3.82986
ENSG00000136689.19	2	113107214	113134016	IL1RN	interleukin 1 receptor antagonist [Source:HGNC Symbol;Acc:HGNC:6000]	protein_coding	4.55916	5.95811	1.53146	3.89046	0.000100053	0.00119569	2.92238
ENSG00000285492.1	6	159051674	159121495	AL356417.3	uncharacterized LOC112267968 [Source:NCBI gene (formerly Entrezgene);Acc:112267968]	lncRNA	15.93	5.92406	1.51914	3.89962	9.63e-05	0.00116018	2.93547
ENSG00000162654.9	1	89181144	89198942	GBP4	guanylate binding protein 4 [Source:HGNC Symbol;Acc:HGNC:20480]	protein_coding	167.437	5.91052	0.374065	15.8008	3.07e-56	2.9e-53	52.5376
ENSG00000225217.1	1	161606291	161608217	HSPA7	heat shock protein family A (Hsp70) member 7 (pseudogene) [Source:HGNC Symbol;Acc:HGNC:5240]	unprocessed_pseudogene	8.91908	5.90328	1.38833	4.25206	2.12e-05	0.000310557	3.50786
ENSG00000133454.16	22	25742144	26031045	MYO18B	myosin XVIIIB [Source:HGNC Symbol;Acc:HGNC:18150]	protein_coding	4.66713	5.85002	2.11992	2.75954	0.00578819	0.0348622	1.45765
ENSG00000127311.10	12	66302493	66343643	HELB	DNA helicase B [Source:HGNC Symbol;Acc:HGNC:17196]	protein_coding	3.65972	5.79908	1.60577	3.61139	0.000304559	0.00308317	2.511
ENSG00000267135.2	19	15611623	15611909	AD000091.1	major histocompatibility complex, class I, F (HLA-F) pseudogene	processed_pseudogene	8.55003	5.78197	3.91638	1.47636	0.139848	0.352509	0.45283
ENSG00000257663.1	12	52076841	52082084	AC025259.1	novel transcript, antisense to C12orf44	lncRNA	4.69113	5.77832	3.9164	1.47542	0.1401	0.352822	0.452444
ENSG00000186960.12	14	28771676	28823817	LINC01551	long intergenic non-protein coding RNA 1551 [Source:HGNC Symbol;Acc:HGNC:19828]	lncRNA	52.5828	5.75003	0.703355	8.17514	2.96e-16	2.24e-14	13.6498
ENSG00000230593.3	11	3892398	3892887	PPIAP40	peptidylprolyl isomerase A pseudogene 40 [Source:HGNC Symbol;Acc:HGNC:53664]	processed_pseudogene	5.81862	5.7296	1.40637	4.07404	4.62e-05	0.000618437	3.2087
ENSG00000234268.1	11	117035797	117036051	AP000936.3	ribosomal protein S27 (metallopanstimulin 1) (RPS27) pseudogene	processed_pseudogene	3.28653	5.68047	3.91708	1.45018	0.147008	0.363665	0.439298
ENSG00000155367.15	1	112709994	112715477	PPM1J	protein phosphatase, Mg2+/Mn2+ dependent 1J [Source:HGNC Symbol;Acc:HGNC:20785]	protein_coding	4.38095	5.67333	1.49214	3.80214	0.000143454	0.00162386	2.78945
ENSG00000229321.2	2	206798325	206926876	AC008269.1	novel transcript	lncRNA	7.07508	5.66673	1.40758	4.02586	5.68e-05	0.000729693	3.13686
ENSG00000196361.10	19	11451326	11481046	ELAVL3	ELAV like RNA binding protein 3 [Source:HGNC Symbol;Acc:HGNC:3314]	protein_coding	4.48935	5.66272	1.67344	3.38388	0.000714695	0.00632862	2.19869
ENSG00000279805.1	22	36137430	36139350	Z95114.3	TEC	TEC	4.1353	5.6504	1.47788	3.82331	0.000131671	0.00150676	2.82196
ENSG00000232725.1	X	153735626	153766478	U52111.1	novel transcript	lncRNA	5.11504	5.6343	1.87912	2.99838	0.00271419	0.0192039	1.71661
ENSG00000144785.8	12	56285916	56316059	AC073896.1	novel protein	protein_coding	5.04381	5.62135	1.75734	3.19878	0.00138011	0.0109792	1.95943
ENSG00000236426.5	10	119330233	119336182	AL583824.1	novel transcript	lncRNA	6.93152	5.62011	1.40126	4.01075	6.05e-05	0.000772749	3.11196
ENSG00000169894.18	7	100949534	100968347	MUC3A	mucin 3A, cell surface associated [Source:HGNC Symbol;Acc:HGNC:7513]	protein_coding	5.8367	5.56406	1.57572	3.53111	0.000413817	0.00400222	2.3977
ENSG00000286696.1	15	74429445	74431449	AC090826.3	novel transcript, antisense to SEMA7A	lncRNA	4.80537	5.53002	1.45878	3.79086	0.000150125	0.00169126	2.77179
ENSG00000138642.15	4	88378739	88443097	HERC6	HECT and RLD domain containing E3 ubiquitin protein ligase family member 6 [Source:HGNC Symbol;Acc:HGNC:26072]	protein_coding	3.97103	5.52578	1.5574	3.54809	0.000388038	0.0038018	2.42001
ENSG00000166450.13	15	55611544	55743152	PRTG	protogenin [Source:HGNC Symbol;Acc:HGNC:26373]	protein_coding	4.92242	5.51331	2.07614	2.65557	0.00791753	0.0448024	1.3487
ENSG00000258660.1	14	73698103	73700351	AC006146.1	novel transcript, antisense to DNAL1	lncRNA	3.77986	5.49809	1.9695	2.79161	0.00524466	0.0323104	1.49066
ENSG00000136514.3	3	187368385	187372076	RTP4	receptor transporter protein 4 [Source:HGNC Symbol;Acc:HGNC:23992]	protein_coding	13.0152	5.47378	1.15565	4.73655	2.17e-06	4.08e-05	4.38934
ENSG00000268916.6	X	152753921	152760222	CSAG3	CSAG family member 3 [Source:HGNC Symbol;Acc:HGNC:26237]	protein_coding	3.38775	5.46787	1.57314	3.47577	0.000509381	0.00475137	2.32318
ENSG00000073734.10	2	168915498	169031324	ABCB11	ATP binding cassette subfamily B member 11 [Source:HGNC Symbol;Acc:HGNC:42]	protein_coding	20.6621	5.46511	1.20458	4.53694	5.71e-06	9.81e-05	4.00833
ENSG00000100298.16	22	39097224	39104067	APOBEC3H	apolipoprotein B mRNA editing enzyme catalytic subunit 3H [Source:HGNC Symbol;Acc:HGNC:24100]	protein_coding	3.33899	5.46051	1.69837	3.21515	0.00130374	0.0104698	1.98006
ENSG00000020577.14	14	54566117	54793315	SAMD4A	sterile alpha motif domain containing 4A [Source:HGNC Symbol;Acc:HGNC:23023]	protein_coding	5.90524	5.44146	1.47266	3.69499	0.000219895	0.00234166	2.63048
ENSG00000276070.5	17	36210924	36212878	CCL4L2	C-C motif chemokine ligand 4 like 2 [Source:HGNC Symbol;Acc:HGNC:24066]	protein_coding	22.2995	5.44064	0.836322	6.50544	7.75e-11	3.05e-09	8.5157
ENSG00000173193.15	3	122680839	122730840	PARP14	poly(ADP-ribose) polymerase family member 14 [Source:HGNC Symbol;Acc:HGNC:29232]	protein_coding	41.3538	5.43693	0.666319	8.15965	3.36e-16	2.51e-14	13.6003
ENSG00000180739.14	19	10512742	10517931	S1PR5	sphingosine-1-phosphate receptor 5 [Source:HGNC Symbol;Acc:HGNC:14299]	protein_coding	3.35491	5.42012	1.53015	3.54221	0.000396791	0.00386948	2.41235
ENSG00000205592.15	12	40393395	40570832	MUC19	mucin 19, oligomeric [Source:HGNC Symbol;Acc:HGNC:14362]	protein_coding	6.3226	5.41145	1.88571	2.86971	0.00410852	0.026765	1.57243
ENSG00000075426.12	2	28392448	28417317	FOSL2	FOS like 2, AP-1 transcription factor subunit [Source:HGNC Symbol;Acc:HGNC:3798]	protein_coding	9.4931	5.38951	1.27256	4.23517	2.28e-05	0.000332271	3.47851
ENSG00000259375.1	15	85579046	85580178	AC087286.3	novel transcript, antisense to AKAP13	lncRNA	4.3533	5.37855	3.91948	1.37226	0.169982	0.399199	0.39881
ENSG00000138755.6	4	76001275	76007509	CXCL9	C-X-C motif chemokine ligand 9 [Source:HGNC Symbol;Acc:HGNC:7098]	protein_coding	3.15536	5.36559	1.63014	3.29149	0.000996565	0.0083802	2.07675
ENSG00000143776.18	1	226989865	227318474	CDC42BPA	CDC42 binding protein kinase alpha [Source:HGNC Symbol;Acc:HGNC:1737]	protein_coding	3.27559	5.36398	1.69733	3.16024	0.0015764	0.0122818	1.91074
ENSG00000104093.14	15	51447711	51622833	DMXL2	Dmx like 2 [Source:HGNC Symbol;Acc:HGNC:2938]	protein_coding	3.2636	5.36146	2.11438	2.53571	0.0112219	0.0590019	1.22913
ENSG00000233868.1	2	221944223	221944612	LLPHP3	LLPH pseudogene 3 [Source:HGNC Symbol;Acc:HGNC:54775]	processed_pseudogene	2.58227	5.33396	3.18717	1.67358	0.094214	0.272716	0.56429
ENSG00000264940.5	17	19189665	19190245	SNORD3C	small nucleolar RNA, C/D box 3C [Source:HGNC Symbol;Acc:HGNC:33191]	snoRNA	2.57194	5.32791	2.46281	2.16334	0.0305147	0.124151	0.906049
ENSG00000226004.1	6	137943079	137945802	LINC02528	long intergenic non-protein coding RNA 2528 [Source:HGNC Symbol;Acc:HGNC:53554]	lncRNA	3.89135	5.31627	1.47944	3.59343	0.000326352	0.00327393	2.48493
ENSG00000137869.15	15	51208057	51338601	CYP19A1	cytochrome P450 family 19 subfamily A member 1 [Source:HGNC Symbol;Acc:HGNC:2594]	protein_coding	7.34064	5.31307	1.43059	3.71391	0.00020408	0.0021918	2.6592
ENSG00000225886.3	1	27669468	27703063	AL445490.1	novel transcript, antisense to IFI6	lncRNA	8.57752	5.29678	1.30951	4.04484	5.24e-05	0.000683741	3.16511
ENSG00000107130.10	9	130172404	130237303	NCS1	neuronal calcium sensor 1 [Source:HGNC Symbol;Acc:HGNC:3953]	protein_coding	7.55414	5.29348	3.30193	1.60315	0.108902	0.299865	0.523074
ENSG00000183486.14	21	41361999	41409393	MX2	MX dynamin like GTPase 2 [Source:HGNC Symbol;Acc:HGNC:7533]	protein_coding	131.629	5.2822	0.3984	13.2585	4.03e-40	1.43e-37	36.8447
ENSG00000163016.10	2	73641083	73697509	ALMS1P1	ALMS1 pseudogene 1 [Source:HGNC Symbol;Acc:HGNC:29586]	transcribed_unprocessed_pseudogene	3.33938	5.27747	1.75968	2.9991	0.00270778	0.0191657	1.71748
ENSG00000085741.13	11	76186325	76210736	WNT11	Wnt family member 11 [Source:HGNC Symbol;Acc:HGNC:12776]	protein_coding	4.31697	5.2759	1.84012	2.86716	0.00414177	0.0269315	1.56974
ENSG00000145794.17	5	127290796	127465737	MEGF10	multiple EGF like domains 10 [Source:HGNC Symbol;Acc:HGNC:29634]	protein_coding	2.70388	5.27	1.91692	2.74921	0.00597395	0.0357885	1.44626
ENSG00000082074.19	5	39105252	39274528	FYB1	FYN binding protein 1 [Source:HGNC Symbol;Acc:HGNC:4036]	protein_coding	3.62343	5.26405	1.59104	3.30856	0.00093778	0.00796754	2.09868
ENSG00000162753.13	1	173500460	173603072	SLC9C2	solute carrier family 9 member C2 (putative) [Source:HGNC Symbol;Acc:HGNC:28664]	protein_coding	7.84707	5.25775	3.36884	1.5607	0.118595	0.31689	0.499091
ENSG00000178162.8	2	130416755	130431363	FAR2P2	fatty acyl-CoA reductase 2 pseudogene 2 [Source:HGNC Symbol;Acc:HGNC:49279]	transcribed_unprocessed_pseudogene	3.42443	5.25542	2.14818	2.44646	0.0144268	0.0711449	1.14786
ENSG00000236299.8	7	63888200	63900794	AC092634.4	novel transcript	lncRNA	4.72079	5.25104	1.73104	3.03347	0.00241762	0.0174748	1.75759
ENSG00000215354.9	8	8019429	8024652	FAM90A24P	family with sequence similarity 90 member A24, pseudogene [Source:HGNC Symbol;Acc:HGNC:32272]	transcribed_unprocessed_pseudogene	3.51161	5.24805	1.55858	3.36719	0.000759389	0.00666496	2.1762
ENSG00000260465.1	16	66720897	66731785	AC018557.1	novel transcript	lncRNA	2.40985	5.23174	2.50686	2.08697	0.0368913	0.14315	0.844209
ENSG00000120217.14	9	5450503	5470566	CD274	CD274 molecule [Source:HGNC Symbol;Acc:HGNC:17635]	protein_coding	3.14289	5.20756	1.60797	3.23858	0.00120125	0.00982131	2.00783
ENSG00000123609.11	2	151270470	151289894	NMI	N-myc and STAT interactor [Source:HGNC Symbol;Acc:HGNC:7854]	protein_coding	14.6849	5.20511	1.07336	4.84938	1.24e-06	2.42e-05	4.61618
ENSG00000162692.12	1	100719742	100739045	VCAM1	vascular cell adhesion molecule 1 [Source:HGNC Symbol;Acc:HGNC:12663]	protein_coding	3.76629	5.16632	1.48361	3.48225	0.000497216	0.00465631	2.33196
ENSG00000176845.13	17	83079609	83095122	METRNL	meteorin like, glial cell differentiation regulator [Source:HGNC Symbol;Acc:HGNC:27584]	protein_coding	3.61627	5.15935	1.49645	3.44773	0.000565317	0.00517426	2.28615
ENSG00000111335.14	12	112978395	113011723	OAS2	2'-5'-oligoadenylate synthetase 2 [Source:HGNC Symbol;Acc:HGNC:8087]	protein_coding	337.964	5.12302	0.259501	19.7418	9.43e-87	3.56e-83	82.4486
ENSG00000267520.2	2	60925909	60931610	AC010733.1	novel transcript	lncRNA	7.61837	5.12163	3.92196	1.30589	NA	NA	#VALUE!
ENSG00000200494.1	20	16670641	16670742	Y_RNA	Y RNA [Source:RFAM;Acc:RF00019]	misc_RNA	2.21944	5.10982	2.00779	2.545	0.0109278	0.0576966	1.23885
ENSG00000286030.2	17	35522279	35522969	AC015911.9	schlafen family member pseudogene	transcribed_unprocessed_pseudogene	2.36786	5.10639	1.8601	2.74522	0.00604708	0.0361331	1.44209
ENSG00000261465.7	16	19062144	19067691	AC099518.4	novel transcript, antisense to TMC7 and COQ7	lncRNA	17.4138	5.10092	2.28586	2.23151	0.0256474	0.109198	0.961784
ENSG00000165105.10	9	82979590	83063177	RASEF	RAS and EF-hand domain containing [Source:HGNC Symbol;Acc:HGNC:26464]	protein_coding	3.50115	5.08801	1.62074	3.13931	0.00169343	0.0130323	1.88498
ENSG00000204616.11	6	30102897	30113090	TRIM31	tripartite motif containing 31 [Source:HGNC Symbol;Acc:HGNC:16289]	protein_coding	4.37592	5.07422	1.43802	3.52862	0.000417734	0.00402792	2.39492
ENSG00000198753.12	X	153764196	153779346	PLXNB3	plexin B3 [Source:HGNC Symbol;Acc:HGNC:9105]	protein_coding	4.37285	5.06373	1.95869	2.58526	0.00973042	0.0528231	1.27718
ENSG00000129993.15	16	88874858	88977207	CBFA2T3	CBFA2/RUNX1 partner transcriptional co-repressor 3 [Source:HGNC Symbol;Acc:HGNC:1537]	protein_coding	2.74104	5.05775	1.8429	2.74445	0.0060613	0.0361723	1.44162
ENSG00000163297.18	4	79901146	80125454	ANTXR2	ANTXR cell adhesion molecule 2 [Source:HGNC Symbol;Acc:HGNC:21732]	protein_coding	4.03149	5.0514	1.39306	3.62611	0.00028772	0.00293793	2.53196
ENSG00000185885.17	11	310041	315272	IFITM1	interferon induced transmembrane protein 1 [Source:HGNC Symbol;Acc:HGNC:5412]	protein_coding	55.0976	5.04796	1.65889	3.04297	0.00234254	0.0170276	1.76885
ENSG00000081479.15	2	169127109	169362534	LRP2	LDL receptor related protein 2 [Source:HGNC Symbol;Acc:HGNC:6694]	protein_coding	2.47144	5.03916	1.6624	3.03126	0.00243537	0.0175872	1.7548
ENSG00000187510.10	12	92702843	92772455	PLEKHG7	pleckstrin homology and RhoGEF domain containing G7 [Source:HGNC Symbol;Acc:HGNC:33829]	protein_coding	2.48348	5.02861	1.6501	3.04745	0.00230793	0.0167954	1.77481
ENSG00000184451.5	17	42678889	42683917	CCR10	C-C motif chemokine receptor 10 [Source:HGNC Symbol;Acc:HGNC:4474]	protein_coding	2.51858	5.02619	1.69308	2.96867	0.00299094	0.0206661	1.68474
ENSG00000168961.17	17	27629798	27649560	LGALS9	galectin 9 [Source:HGNC Symbol;Acc:HGNC:6570]	protein_coding	38.4764	5.0188	0.814836	6.15928	7.31e-10	2.48e-08	7.60555
ENSG00000196569.13	6	128883138	129516566	LAMA2	laminin subunit alpha 2 [Source:HGNC Symbol;Acc:HGNC:6482]	protein_coding	2.99873	5.01649	1.81887	2.75803	0.00581514	0.0350133	1.45577
ENSG00000132669.14	20	19757606	20002457	RIN2	Ras and Rab interactor 2 [Source:HGNC Symbol;Acc:HGNC:18750]	protein_coding	2.65216	5.01237	1.85841	2.69712	0.00699417	0.0404815	1.39274
ENSG00000162772.17	1	212565334	212620777	ATF3	activating transcription factor 3 [Source:HGNC Symbol;Acc:HGNC:785]	protein_coding	4.52676	5.0081	1.42617	3.51158	0.000445446	0.00425167	2.37144
ENSG00000249116.1	5	1883966	1884649	IRX4-AS1	IRX4 antisense RNA 1 [Source:HGNC Symbol;Acc:HGNC:40305]	lncRNA	3.14499	4.99811	1.60115	3.12158	0.00179882	0.013665	1.86439
ENSG00000041515.16	13	108596152	109208005	MYO16	myosin XVI [Source:HGNC Symbol;Acc:HGNC:29822]	protein_coding	2.57253	4.97826	1.94316	2.56194	0.010409	0.0556898	1.25422
ENSG00000188820.13	6	116461370	116463771	CALHM6	calcium homeostasis modulator family member 6 [Source:HGNC Symbol;Acc:HGNC:33391]	protein_coding	2.1691	4.97779	2.36547	2.10436	0.0353473	0.138728	0.857837
ENSG00000137124.8	9	38392702	38398661	ALDH1B1	aldehyde dehydrogenase 1 family member B1 [Source:HGNC Symbol;Acc:HGNC:407]	protein_coding	2.93447	4.96005	1.86367	2.66145	0.00778053	0.0441294	1.35527
ENSG00000179674.4	3	160677160	160678448	ARL14	ADP ribosylation factor like GTPase 14 [Source:HGNC Symbol;Acc:HGNC:22974]	protein_coding	8.53883	4.93495	1.193	4.13659	3.53e-05	0.000486591	3.31284
ENSG00000120896.13	8	22544986	22575788	SORBS3	sorbin and SH3 domain containing 3 [Source:HGNC Symbol;Acc:HGNC:30907]	protein_coding	11.3252	4.92439	1.56874	3.13906	0.0016949	0.0130382	1.88478
ENSG00000124721.18	6	38715311	39030792	DNAH8	dynein axonemal heavy chain 8 [Source:HGNC Symbol;Acc:HGNC:2952]	protein_coding	14.1882	4.91148	0.955567	5.13986	2.75e-07	6.24e-06	5.20482
ENSG00000182393.3	19	39296407	39298673	IFNL1	interferon lambda 1 [Source:HGNC Symbol;Acc:HGNC:18363]	protein_coding	2.28307	4.89804	1.65417	2.96102	0.00306622	0.0210705	1.67633
ENSG00000245384.2	4	104490849	104734546	CXXC4-AS1	CXXC4 antisense RNA 1 [Source:HGNC Symbol;Acc:HGNC:41054]	lncRNA	2.96017	4.88017	1.56501	3.1183	0.00181894	0.0137845	1.86061
ENSG00000258666.1	14	100333790	100354061	AL157871.4	novel transcript, antisense to WARS	lncRNA	2.79607	4.87606	3.00755	1.62128	0.104959	0.29281	0.533414
ENSG00000001626.16	7	117287120	117715971	CFTR	CF transmembrane conductance regulator [Source:HGNC Symbol;Acc:HGNC:1884]	protein_coding	7.09299	4.87336	1.8773	2.59595	0.00943307	0.0515066	1.28814
ENSG00000151689.13	2	190343570	190371665	INPP1	inositol polyphosphate-1-phosphatase [Source:HGNC Symbol;Acc:HGNC:6071]	protein_coding	3.09167	4.85117	1.78835	2.71265	0.00667468	0.03897	1.40927
ENSG00000124159.16	20	45293445	45308529	MATN4	matrilin 4 [Source:HGNC Symbol;Acc:HGNC:6910]	protein_coding	2.56837	4.84624	1.63771	2.95916	0.00308483	0.0211598	1.67449
ENSG00000242288.9	10	73674295	73730466	BMS1P4-AGAP5	BMS1P4-AGAP5 readthough [Source:NCBI gene (formerly Entrezgene);Acc:113939925]	lncRNA	3.55016	4.84471	2.07179	2.33842	0.0193657	0.0883109	1.05399
ENSG00000156194.18	4	75859864	75902571	PPEF2	protein phosphatase with EF-hand domain 2 [Source:HGNC Symbol;Acc:HGNC:9244]	protein_coding	15.797	4.84207	2.24173	2.15998	0.0307746	0.124885	0.903489
ENSG00000185404.17	2	230327184	230403732	SP140L	SP140 nuclear body protein like [Source:HGNC Symbol;Acc:HGNC:25105]	protein_coding	78.7431	4.82067	0.4059	11.8765	1.57e-32	3.84e-30	29.4157
ENSG00000232234.4	6	8102711	8343139	AL355499.1	novel transcript	lncRNA	2.91892	4.81784	1.63461	2.9474	0.00320458	0.0218542	1.66047
ENSG00000123342.16	12	55835433	55842966	MMP19	matrix metallopeptidase 19 [Source:HGNC Symbol;Acc:HGNC:7165]	protein_coding	2.31404	4.81533	1.72414	2.79288	0.00522412	0.0322049	1.49208
ENSG00000196796.5	16	29038655	29052726	NPIPB10P	nuclear pore complex interacting protein family, member B10, pseudogene [Source:HGNC Symbol;Acc:HGNC:37455]	unprocessed_pseudogene	2.87278	4.81044	1.59643	3.01325	0.00258465	0.0184395	1.73425
ENSG00000138771.16	4	76435229	76783253	SHROOM3	shroom family member 3 [Source:HGNC Symbol;Acc:HGNC:30422]	protein_coding	2.6085	4.80823	1.9233	2.49999	0.0124196	0.0634943	1.19727
ENSG00000267369.1	17	35498218	35499175	TAF5LP1	TATA-box binding protein associated factor 5 like pseudogene 1 [Source:HGNC Symbol;Acc:HGNC:24115]	processed_pseudogene	2.30238	4.79932	1.75478	2.735	0.00623805	0.0369119	1.43283
ENSG00000226025.9	19	39679374	39686373	LGALS17A	galectin 14 pseudogene [Source:NCBI gene (formerly Entrezgene);Acc:400696]	transcribed_unprocessed_pseudogene	2.04219	4.78963	1.83251	2.6137	0.00895665	NA	#VALUE!
ENSG00000120341.18	1	177923956	177984303	SEC16B	SEC16 homolog B, endoplasmic reticulum export factor [Source:HGNC Symbol;Acc:HGNC:30301]	protein_coding	1.98421	4.78864	1.92381	2.48914	0.0128054	NA	#VALUE!
ENSG00000241135.6	3	157089634	157135557	LINC00881	long intergenic non-protein coding RNA 881 [Source:HGNC Symbol;Acc:HGNC:48567]	lncRNA	2.2939	4.788	1.73885	2.75354	0.00589548	0.0354042	1.45094
ENSG00000274933.5	17	36253456	36264553	TBC1D3I	TBC1 domain family member 3I [Source:HGNC Symbol;Acc:HGNC:32709]	protein_coding	1.76064	4.78188	3.51568	1.36016	0.17378	NA	#VALUE!
ENSG00000172058.16	5	70900669	70918530	SERF1A	small EDRK-rich factor 1A [Source:HGNC Symbol;Acc:HGNC:10755]	protein_coding	3.36723	4.78113	3.926	1.21781	0.223295	0.470633	0.327317
ENSG00000159904.11	7	5121239	5144546	ZNF890P	zinc finger protein 890, pseudogene [Source:HGNC Symbol;Acc:HGNC:38691]	transcribed_unprocessed_pseudogene	2.77681	4.77321	1.97987	2.41087	0.0159145	0.0765309	1.11616
ENSG00000197410.14	4	154231742	154491799	DCHS2	dachsous cadherin-related 2 [Source:HGNC Symbol;Acc:HGNC:23111]	protein_coding	2.87938	4.75887	1.83132	2.59861	0.00936028	0.0511818	1.29088
ENSG00000145362.20	4	112818032	113384221	ANK2	ankyrin 2 [Source:HGNC Symbol;Acc:HGNC:493]	protein_coding	5.14186	4.75773	1.53989	3.08965	0.00200392	0.0149937	1.82409
ENSG00000274512.5	17	37977972	37989048	TBC1D3L	TBC1 domain family member 3L [Source:HGNC Symbol;Acc:HGNC:51246]	protein_coding	3.3216	4.75469	3.92625	1.211	0.225896	0.473892	0.324321
ENSG00000181722.17	3	114314500	115147288	ZBTB20	zinc finger and BTB domain containing 20 [Source:HGNC Symbol;Acc:HGNC:13503]	protein_coding	15.1211	4.75267	2.37492	2.00119	0.0453717	0.166084	0.779672
ENSG00000019991.18	7	81699010	81770438	HGF	hepatocyte growth factor [Source:HGNC Symbol;Acc:HGNC:4893]	protein_coding	2.27013	4.74366	2.0573	2.30577	0.0211236	0.0943367	1.02532
ENSG00000179299.17	4	40749925	40811184	NSUN7	NOP2/Sun RNA methyltransferase family member 7 [Source:HGNC Symbol;Acc:HGNC:25857]	protein_coding	1.8357	4.73649	2.10189	2.25344	0.0242312	NA	#VALUE!
ENSG00000241104.5	19	43211791	43248646	CEACAMP10	CEA cell adhesion molecule pseudogene 10 [Source:HGNC Symbol;Acc:HGNC:1822]	transcribed_processed_pseudogene	2.06957	4.7205	2.35369	2.00558	0.0449015	0.164843	0.78293
ENSG00000255274.9	11	118003634	118088299	SMIM35	small integral membrane protein 35 [Source:HGNC Symbol;Acc:HGNC:44179]	protein_coding	24.4554	4.72004	1.12038	4.21288	2.52e-05	0.000361262	3.44218
ENSG00000132274.16	11	5689697	5737089	TRIM22	tripartite motif containing 22 [Source:HGNC Symbol;Acc:HGNC:16379]	protein_coding	937.846	4.6891	0.185419	25.2892	4.2e-141	7.93e-137	136.101
ENSG00000277632.2	17	36088256	36090169	CCL3	C-C motif chemokine ligand 3 [Source:HGNC Symbol;Acc:HGNC:10627]	protein_coding	2.80889	4.68906	1.61161	2.90956	0.00361941	0.0241251	1.61753
ENSG00000085982.14	2	233475520	233566782	USP40	ubiquitin specific peptidase 40 [Source:HGNC Symbol;Acc:HGNC:20069]	protein_coding	16.8621	4.68	2.13948	2.18744	0.0287104	0.118626	0.92582
ENSG00000116014.10	19	917287	921005	KISS1R	KISS1 receptor [Source:HGNC Symbol;Acc:HGNC:4510]	protein_coding	2.07049	4.67772	1.9228	2.43277	0.0149839	0.0731557	1.13575
ENSG00000196878.15	1	209614870	209652425	LAMB3	laminin subunit beta 3 [Source:HGNC Symbol;Acc:HGNC:6490]	protein_coding	3.48653	4.67553	1.64416	2.84372	0.00445904	0.0285712	1.54407
ENSG00000148053.17	9	84668551	85027054	NTRK2	neurotrophic receptor tyrosine kinase 2 [Source:HGNC Symbol;Acc:HGNC:8032]	protein_coding	3.69788	4.66184	1.48805	3.13285	0.00173119	0.0132652	1.87729
ENSG00000285338.1	11	6610883	6616594	AC091564.7	novel transcript	lncRNA	2.76711	4.66025	2.53333	1.83957	0.0658312	0.215031	0.667499
ENSG00000138798.13	4	109912883	110013766	EGF	epidermal growth factor [Source:HGNC Symbol;Acc:HGNC:3229]	protein_coding	2.29809	4.62763	1.85668	2.49242	0.0126875	0.0644278	1.19093
ENSG00000156886.12	16	31393335	31426505	ITGAD	integrin subunit alpha D [Source:HGNC Symbol;Acc:HGNC:6146]	protein_coding	3.58601	4.62136	1.58793	2.91031	0.00361076	0.0240948	1.61808
ENSG00000128918.15	15	57953424	58497866	ALDH1A2	aldehyde dehydrogenase 1 family member A2 [Source:HGNC Symbol;Acc:HGNC:15472]	protein_coding	2.09903	4.61901	2.3514	1.96436	0.0494879	0.177131	0.751704
ENSG00000287543.1	15	74040190	74043332	AC013486.1	novel transcript, antisense to PML	lncRNA	7.55385	4.61809	1.20051	3.84679	0.000119677	0.00139315	2.856
ENSG00000146411.6	6	133987581	134052624	SLC2A12	solute carrier family 2 member 12 [Source:HGNC Symbol;Acc:HGNC:18067]	protein_coding	4.28755	4.61686	1.43097	3.22639	0.00125364	0.010166	1.99285
ENSG00000231532.6	2	4628216	4656498	LINC01249	long intergenic non-protein coding RNA 1249 [Source:HGNC Symbol;Acc:HGNC:49843]	lncRNA	1.62184	4.61202	2.50016	1.84469	0.0650829	NA	#VALUE!
ENSG00000267618.5	17	35011349	35121493	AC004223.3	RAD51L3-RFFL readthrough	protein_coding	2.0281	4.61117	3.1202	1.47784	0.13945	NA	#VALUE!
ENSG00000070915.10	16	56865207	56915850	SLC12A3	solute carrier family 12 member 3 [Source:HGNC Symbol;Acc:HGNC:10912]	protein_coding	1.83297	4.61046	1.87169	2.46326	0.0137681	NA	#VALUE!
ENSG00000229212.8	15	85180200	85234795	AC044860.1	golgin subfamily A pseudogene	transcribed_unprocessed_pseudogene	1.98098	4.60756	2.25365	2.04448	0.040906	NA	#VALUE!
ENSG00000224443.1	2	47705468	47705979	NME2P2	NME2 pseudogene 2 [Source:HGNC Symbol;Acc:HGNC:54766]	processed_pseudogene	2.12913	4.60217	1.6928	2.71867	0.00655443	0.0384345	1.41528
ENSG00000163431.13	1	201896456	201946588	LMOD1	leiomodin 1 [Source:HGNC Symbol;Acc:HGNC:6647]	protein_coding	1.86337	4.59852	1.82946	2.5136	0.0119506	NA	#VALUE!
ENSG00000135824.12	1	182641816	182684576	RGS8	regulator of G protein signaling 8 [Source:HGNC Symbol;Acc:HGNC:16810]	protein_coding	3.31154	4.59814	1.76174	2.61	0.00905428	0.049899	1.30191
ENSG00000128591.16	7	128830406	128859274	FLNC	filamin C [Source:HGNC Symbol;Acc:HGNC:3756]	protein_coding	3.97495	4.59328	1.83616	2.50157	0.0123645	0.0633157	1.19849
ENSG00000152932.8	5	58582221	58859394	RAB3C	RAB3C, member RAS oncogene family [Source:HGNC Symbol;Acc:HGNC:30269]	protein_coding	1.73978	4.58803	2.51984	1.82076	0.0686431	NA	#VALUE!
ENSG00000150275.19	10	53802771	55627942	PCDH15	protocadherin related 15 [Source:HGNC Symbol;Acc:HGNC:14674]	protein_coding	1.59399	4.58307	2.16279	2.11906	0.0340858	NA	#VALUE!
ENSG00000139567.13	12	51906908	51923361	ACVRL1	activin A receptor like type 1 [Source:HGNC Symbol;Acc:HGNC:175]	protein_coding	11.6741	4.58173	1.22793	3.73126	0.000190526	0.00206503	2.68507
ENSG00000269590.1	19	12664828	12669397	AC010422.5	novel protein	protein_coding	3.36199	4.57506	3.92895	1.16445	0.244242	0.494671	0.305684
ENSG00000115267.9	2	162267074	162318684	IFIH1	interferon induced with helicase C domain 1 [Source:HGNC Symbol;Acc:HGNC:18873]	protein_coding	354.949	4.57241	0.262557	17.4149	6.36e-68	1e-64	64
ENSG00000196358.11	9	132161676	132244526	NTNG2	netrin G2 [Source:HGNC Symbol;Acc:HGNC:14288]	protein_coding	4.53548	4.57	2.13896	2.13655	0.0326343	0.130598	0.884062
ENSG00000256262.1	12	109052350	109053952	USP30-AS1	USP30 antisense RNA 1 [Source:HGNC Symbol;Acc:HGNC:40909]	lncRNA	26.811	4.5587	0.643066	7.08901	1.35e-12	6.91e-11	10.1605
ENSG00000146285.14	6	107702154	107824317	SCML4	Scm polycomb group protein like 4 [Source:HGNC Symbol;Acc:HGNC:21397]	protein_coding	22.6702	4.55506	0.700287	6.50457	7.79e-11	3.06e-09	8.51428
ENSG00000111181.12	12	190077	214570	SLC6A12	solute carrier family 6 member 12 [Source:HGNC Symbol;Acc:HGNC:11045]	protein_coding	3.22433	4.54988	1.58354	2.87323	0.00406301	0.0265566	1.57583
ENSG00000244270.1	14	49577392	49577794	RPL32P29	ribosomal protein L32 pseudogene 29 [Source:HGNC Symbol;Acc:HGNC:35771]	processed_pseudogene	2.88192	4.54975	1.93135	2.35573	0.0184862	0.0855195	1.06793
ENSG00000143195.13	1	166895711	166975540	ILDR2	immunoglobulin like domain containing receptor 2 [Source:HGNC Symbol;Acc:HGNC:18131]	protein_coding	2.1236	4.54891	2.0938	2.17256	0.0298131	0.122058	0.913434
ENSG00000188175.10	7	93188534	93226469	HEPACAM2	HEPACAM family member 2 [Source:HGNC Symbol;Acc:HGNC:27364]	protein_coding	2.10589	4.54623	1.95573	2.32456	0.0200953	0.0907392	1.04221
ENSG00000183709.8	19	39268396	39270188	IFNL2	interferon lambda 2 [Source:HGNC Symbol;Acc:HGNC:18364]	protein_coding	1.80703	4.54248	1.90596	2.3833	0.0171583	NA	#VALUE!
ENSG00000196218.13	19	38433691	38587564	RYR1	ryanodine receptor 1 [Source:HGNC Symbol;Acc:HGNC:10483]	protein_coding	5.82792	4.53395	1.5952	2.84224	0.00447981	0.0286459	1.54294
ENSG00000224481.3	1	148295895	148344638	AC245100.1	novel transcript	lncRNA	1.74106	4.51214	1.97105	2.2892	0.0220676	NA	#VALUE!
ENSG00000169085.13	8	66493520	66518524	VXN	vexin [Source:HGNC Symbol;Acc:HGNC:28498]	protein_coding	2.03028	4.50018	1.87194	2.40402	0.0162161	NA	#VALUE!
ENSG00000229859.10	11	61203307	61213098	PGA3	pepsinogen A3 [Source:HGNC Symbol;Acc:HGNC:8885]	protein_coding	1.94995	4.49494	1.89321	2.37424	0.0175852	NA	#VALUE!
ENSG00000146648.19	7	55019017	55211628	EGFR	epidermal growth factor receptor [Source:HGNC Symbol;Acc:HGNC:3236]	protein_coding	2.43959	4.49465	1.7126	2.62446	0.00867859	0.0481945	1.317
ENSG00000187979.4	22	18178038	18205915	FAM230D	family with sequence similarity 230 member D [Source:HGNC Symbol;Acc:HGNC:53910]	lncRNA	1.61957	4.48922	2.67919	1.67559	0.093818	NA	#VALUE!
ENSG00000196074.13	20	59863564	59933655	SYCP2	synaptonemal complex protein 2 [Source:HGNC Symbol;Acc:HGNC:11490]	protein_coding	2.64767	4.48891	2.10661	2.13087	0.0331	0.131937	0.879632
ENSG00000236814.1	8	56050038	56051207	AC046176.1	proteasome (prosome, macropain) 26S subunit, ATPase, 6 (PSMC6) pseudogene	processed_pseudogene	2.28494	4.48262	1.99516	2.24674	0.0246564	0.105911	0.97506
ENSG00000258867.6	14	88024519	88098025	LINC01146	long intergenic non-protein coding RNA 1146 [Source:HGNC Symbol;Acc:HGNC:49467]	lncRNA	1.83062	4.47886	2.09039	2.14259	0.0321458	NA	#VALUE!
ENSG00000175356.14	11	9019476	9138114	SCUBE2	signal peptide, CUB domain and EGF like domain containing 2 [Source:HGNC Symbol;Acc:HGNC:30425]	protein_coding	10.3442	4.47647	1.24373	3.59925	0.00031914	0.0032067	2.49394
ENSG00000159374.17	2	74557883	74648338	M1AP	meiosis 1 associated protein [Source:HGNC Symbol;Acc:HGNC:25183]	protein_coding	1.83899	4.47301	2.71509	1.64746	0.0994626	NA	#VALUE!
ENSG00000006283.18	17	50560715	50627474	CACNA1G	calcium voltage-gated channel subunit alpha1 G [Source:HGNC Symbol;Acc:HGNC:1394]	protein_coding	3.68899	4.46846	1.75433	2.54711	0.010862	0.0574618	1.24062
ENSG00000109061.10	17	10492307	10518542	MYH1	myosin heavy chain 1 [Source:HGNC Symbol;Acc:HGNC:7567]	protein_coding	1.82691	4.46653	1.92686	2.31804	0.0204473	NA	#VALUE!
ENSG00000108387.15	17	58520250	58544368	SEPTIN4	septin 4 [Source:HGNC Symbol;Acc:HGNC:9165]	protein_coding	21.4612	4.45593	1.01119	4.40664	1.05e-05	0.000169034	3.77203
ENSG00000267706.3	19	55352301	55359516	AC020922.1	novel transcript	protein_coding	1.69692	4.45091	1.89825	2.34474	0.0190401	NA	#VALUE!
ENSG00000203581.7	16	3215611	3216543	OR1F2P	olfactory receptor family 1 subfamily F member 2 pseudogene [Source:HGNC Symbol;Acc:HGNC:8196]	unprocessed_pseudogene	2.11492	4.45077	1.71274	2.59862	0.0093598	0.0511818	1.29088
ENSG00000223387.6	3	172560888	172595607	LINC02068	long intergenic non-protein coding RNA 2068 [Source:HGNC Symbol;Acc:HGNC:52914]	lncRNA	3.1251	4.44588	1.56367	2.84324	0.00446575	0.0285958	1.5437
ENSG00000152766.6	10	88819896	88851844	ANKRD22	ankyrin repeat domain 22 [Source:HGNC Symbol;Acc:HGNC:28321]	protein_coding	3.39727	4.4447	1.57992	2.81325	0.00490437	0.0307256	1.5125
ENSG00000225711.1	1	179220938	179222125	AL512326.3	UDP-Gal:betaGlcNAc beta 1,3-galactosyltransferase, polypeptide 3 (B3GALT3) pseudogene	processed_pseudogene	1.9413	4.44323	1.83217	2.42512	0.0153033	NA	#VALUE!
ENSG00000279613.1	17	82648849	82650657	AC124283.5	TEC	TEC	1.66408	4.44302	1.91153	2.32432	0.0201083	NA	#VALUE!
ENSG00000166750.10	17	35243071	35273655	SLFN5	schlafen family member 5 [Source:HGNC Symbol;Acc:HGNC:28286]	protein_coding	308.547	4.44103	0.256492	17.3145	3.66e-67	5.31e-64	63.2749
ENSG00000149380.12	11	74235801	74311640	P4HA3	prolyl 4-hydroxylase subunit alpha 3 [Source:HGNC Symbol;Acc:HGNC:30135]	protein_coding	1.7423	4.44083	2.01285	2.20625	0.0273668	NA	#VALUE!
ENSG00000074410.14	15	63321378	63381846	CA12	carbonic anhydrase 12 [Source:HGNC Symbol;Acc:HGNC:1371]	protein_coding	3.06915	4.43498	2.46722	1.79756	0.0722462	0.229278	0.639638
ENSG00000187608.10	1	1001138	1014540	ISG15	ISG15 ubiquitin like modifier [Source:HGNC Symbol;Acc:HGNC:4053]	protein_coding	507.897	4.41627	0.219175	20.1495	2.72e-90	1.28e-86	85.8928
ENSG00000262298.1	17	56939932	56941275	AC004584.1	novel transcript, antisense to COIL	lncRNA	1.59682	4.41313	2.22716	1.9815	0.0475352	NA	#VALUE!
ENSG00000181016.9	7	112480853	112491062	LSMEM1	leucine rich single-pass membrane protein 1 [Source:HGNC Symbol;Acc:HGNC:22036]	protein_coding	1.8049	4.40636	2.61896	1.68248	0.0924751	NA	#VALUE!
ENSG00000268964.3	19	53044740	53051680	ERVV-2	endogenous retrovirus group V member 2, envelope [Source:HGNC Symbol;Acc:HGNC:39051]	protein_coding	2.0543	4.40498	1.80461	2.44095	0.0146485	NA	#VALUE!
ENSG00000206337.12	6	31463170	31478936	HCP5	HLA complex P5 [Source:HGNC Symbol;Acc:HGNC:21659]	lncRNA	124.114	4.39984	0.319445	13.7734	3.69e-43	1.7e-40	39.7696
ENSG00000158473.8	1	158178030	158186427	CD1D	CD1d molecule [Source:HGNC Symbol;Acc:HGNC:1637]	protein_coding	7.18064	4.39767	1.12789	3.89903	9.66e-05	0.00116153	2.93497
ENSG00000229023.1	2	190992639	190993567	RAB1AP1	RAB1A pseudogene 1 [Source:HGNC Symbol;Acc:HGNC:54644]	processed_pseudogene	4.66361	4.39621	1.45845	3.01429	0.0025758	0.0183902	1.73541
ENSG00000277067.4	21	7048891	7087229	CU634019.1	uncharacterized LOC102724843 [Source:NCBI gene (formerly Entrezgene);Acc:102724843]	lncRNA	2.73054	4.39512	3.05429	1.439	0.150151	0.368685	0.433345
ENSG00000234690.7	2	47192405	47345074	EPCAM-DT	EPCAM divergent transcript [Source:HGNC Symbol;Acc:HGNC:52639]	lncRNA	1.49401	4.39437	2.32669	1.88868	0.0589354	NA	#VALUE!
ENSG00000276085.1	17	36194869	36196758	CCL3L3	C-C motif chemokine ligand 3 like 3 [Source:HGNC Symbol;Acc:HGNC:30554]	protein_coding	20.1193	4.38404	0.757463	5.78779	7.13e-09	2.14e-07	6.66959
ENSG00000198752.11	14	102932380	103057549	CDC42BPB	CDC42 binding protein kinase beta [Source:HGNC Symbol;Acc:HGNC:1738]	protein_coding	3.19934	4.37086	1.641	2.66353	0.00773257	0.0439102	1.35743
ENSG00000078098.14	2	162170684	162245151	FAP	fibroblast activation protein alpha [Source:HGNC Symbol;Acc:HGNC:3590]	protein_coding	2.50304	4.36704	1.84587	2.36584	0.017989	0.083774	1.07689
ENSG00000186076.5	12	93640822	93641586	AC012085.1	phosphoglycerate mutase 1 (brain) (PGAM1) pseudogene	processed_pseudogene	1.30756	4.34845	3.83701	1.13329	0.257092	NA	#VALUE!
ENSG00000112139.17	6	37630679	37699306	MDGA1	MAM domain containing glycosylphosphatidylinositol anchor 1 [Source:HGNC Symbol;Acc:HGNC:19267]	protein_coding	3.28094	4.34175	1.99521	2.17608	0.0295489	0.121257	0.916291
ENSG00000068079.8	17	43006740	43014456	IFI35	interferon induced protein 35 [Source:HGNC Symbol;Acc:HGNC:5399]	protein_coding	152.782	4.34023	0.30168	14.3868	6.26e-47	3.81e-44	43.4191
ENSG00000125531.7	20	63547891	63556695	FNDC11	fibronectin type III domain containing 11 [Source:HGNC Symbol;Acc:HGNC:28764]	protein_coding	5.82471	4.33515	1.22699	3.53315	0.000410645	0.00397581	2.40057
ENSG00000172752.14	3	130345516	130484844	COL6A5	collagen type VI alpha 5 chain [Source:HGNC Symbol;Acc:HGNC:26674]	protein_coding	2.01643	4.33009	1.85589	2.33316	0.0196399	NA	#VALUE!
ENSG00000280208.1	13	18253526	18270822	GGT4P	gamma-glutamyltransferase 4 pseudogene [Source:HGNC Symbol;Acc:HGNC:33207]	unprocessed_pseudogene	1.8065	4.32674	1.82181	2.37497	0.0175506	NA	#VALUE!
ENSG00000134757.5	18	31447741	31478702	DSG3	desmoglein 3 [Source:HGNC Symbol;Acc:HGNC:3050]	protein_coding	2.21982	4.32597	1.71639	2.52038	0.0117228	0.0607716	1.2163
ENSG00000113657.13	5	147390808	147510068	DPYSL3	dihydropyrimidinase like 3 [Source:HGNC Symbol;Acc:HGNC:3015]	protein_coding	1.50936	4.3213	2.11964	2.0387	0.0414801	NA	#VALUE!
ENSG00000010379.16	12	220621	262873	SLC6A13	solute carrier family 6 member 13 [Source:HGNC Symbol;Acc:HGNC:11046]	protein_coding	2.04248	4.31554	1.72749	2.49816	0.012484	NA	#VALUE!
ENSG00000127831.11	2	218419121	218453295	VIL1	villin 1 [Source:HGNC Symbol;Acc:HGNC:12690]	protein_coding	5.67889	4.3146	1.3998	3.0823	0.00205406	0.0152719	1.81611
ENSG00000144130.11	2	112721486	112742879	NT5DC4	5'-nucleotidase domain containing 4 [Source:HGNC Symbol;Acc:HGNC:27678]	protein_coding	1.34424	4.31245	2.25726	1.91048	0.0560712	NA	#VALUE!
ENSG00000256913.1	12	6477714	6480207	AC005840.3	plakophilin 2 (PKP2) pseudogene	processed_pseudogene	1.79017	4.31015	2.05387	2.09855	0.0358565	NA	#VALUE!
ENSG00000177679.16	7	76201896	76287288	SRRM3	serine/arginine repetitive matrix 3 [Source:HGNC Symbol;Acc:HGNC:26729]	protein_coding	3.01209	4.30558	1.62929	2.6426	0.00822712	0.0461766	1.33558
ENSG00000122870.12	10	58512872	58831435	BICC1	BicC family RNA binding protein 1 [Source:HGNC Symbol;Acc:HGNC:19351]	protein_coding	1.40727	4.30542	2.70271	1.593	0.11116	NA	#VALUE!
ENSG00000235407.1	1	110487680	110490258	CYMP-AS1	CYMP antisense RNA 1 [Source:HGNC Symbol;Acc:HGNC:52509]	lncRNA	1.70999	4.30235	1.7583	2.44689	0.0144095	NA	#VALUE!
ENSG00000274315.1	12	29331434	29331936	AC009318.3	novel transcript, antisense to FAR2	lncRNA	3.51682	4.30189	1.62929	2.64034	0.00828234	0.0464022	1.33346
ENSG00000248318.1	8	120761253	120776832	AC104958.1	novel transcript	lncRNA	2.83004	4.30178	1.61985	2.65567	0.007915	0.0448024	1.3487
ENSG00000286065.2	17	35474904	35537861	SLFN12L	schlafen family member 12 like [Source:HGNC Symbol;Acc:HGNC:33920]	lncRNA	1.37114	4.291	2.5814	1.66227	0.0964577	NA	#VALUE!
ENSG00000114315.4	3	194136148	194138732	HES1	hes family bHLH transcription factor 1 [Source:HGNC Symbol;Acc:HGNC:5192]	protein_coding	1.77584	4.285	1.85506	2.30989	0.0208941	NA	#VALUE!
ENSG00000233930.4	11	1571353	1599184	KRTAP5-AS1	KRTAP5-1/KRTAP5-2 antisense RNA 1 [Source:HGNC Symbol;Acc:HGNC:27877]	lncRNA	3.95218	4.27826	1.75392	2.43925	0.0147177	0.0722111	1.1414
ENSG00000219529.2	11	77813319	77813676	AP000580.1	ribosomal protein S20 (RPS20) pseudogene	processed_pseudogene	4.81303	4.27296	1.47153	2.90376	0.00368716	0.0245198	1.61048
ENSG00000169752.17	15	75935969	76059795	NRG4	neuregulin 4 [Source:HGNC Symbol;Acc:HGNC:29862]	protein_coding	21.3913	4.27263	0.960353	4.44902	8.63e-06	0.000141796	3.84834
ENSG00000007174.18	17	11598470	11969748	DNAH9	dynein axonemal heavy chain 9 [Source:HGNC Symbol;Acc:HGNC:2953]	protein_coding	3.09701	4.26615	1.80154	2.36806	0.0178815	0.0834177	1.07874
ENSG00000229299.2	20	63744689	63745958	AL121845.1	novel transcript	lncRNA	1.91148	4.26496	2.3615	1.80604	0.0709122	NA	#VALUE!
ENSG00000118160.14	19	47428017	47471893	SLC8A2	solute carrier family 8 member A2 [Source:HGNC Symbol;Acc:HGNC:11069]	protein_coding	8.89178	4.26481	1.36837	3.11671	0.0018288	0.0138536	1.85844
ENSG00000163823.4	3	46201711	46208313	CCR1	C-C motif chemokine receptor 1 [Source:HGNC Symbol;Acc:HGNC:1602]	protein_coding	3.08366	4.26356	1.63552	2.60685	0.00913796	0.0502282	1.29905
ENSG00000205413.8	7	93099513	93118023	SAMD9	sterile alpha motif domain containing 9 [Source:HGNC Symbol;Acc:HGNC:1348]	protein_coding	333.202	4.26214	0.233477	18.2551	1.89e-74	3.95e-71	70.4034
ENSG00000198910.14	X	153861514	153886173	L1CAM	L1 cell adhesion molecule [Source:HGNC Symbol;Acc:HGNC:6470]	protein_coding	1.48196	4.25613	2.737	1.55503	0.119938	NA	#VALUE!
ENSG00000085719.13	8	86514435	86561498	CPNE3	copine 3 [Source:HGNC Symbol;Acc:HGNC:2316]	protein_coding	19.3386	4.25485	0.957468	4.44386	8.84e-06	0.000144862	3.83905
ENSG00000284874.1	22	19717220	19724772	AC000093.1	novel transcript	protein_coding	1.74225	4.24435	2.66108	1.59497	0.110718	NA	#VALUE!
ENSG00000211955.2	14	106359793	106360324	IGHV3-33	immunoglobulin heavy variable 3-33 [Source:HGNC Symbol;Acc:HGNC:5596]	IG_V_gene	1.60064	4.24329	3.25687	1.30287	0.192618	NA	#VALUE!
ENSG00000262319.1	17	19141017	19143689	AC007952.6	novel transcript, antisense to GRAPL	lncRNA	1.80361	4.24327	3.25204	1.30481	0.191959	NA	#VALUE!
ENSG00000154162.15	5	21750673	22853344	CDH12	cadherin 12 [Source:HGNC Symbol;Acc:HGNC:1751]	protein_coding	4.73526	4.23985	1.3249	3.20012	0.00137371	0.0109329	1.96126
ENSG00000164124.11	4	158201604	158255416	TMEM144	transmembrane protein 144 [Source:HGNC Symbol;Acc:HGNC:25633]	protein_coding	1.98395	4.23778	1.95777	2.16459	0.0304189	NA	#VALUE!
ENSG00000260588.1	8	41828165	41829934	AC027702.1	novel transcript	lncRNA	1.48363	4.23448	2.43831	1.73665	0.0824494	NA	#VALUE!
ENSG00000138769.11	4	75576496	75630716	CDKL2	cyclin dependent kinase like 2 [Source:HGNC Symbol;Acc:HGNC:1782]	protein_coding	2.47242	4.22387	1.74771	2.4168	0.0156577	0.0757202	1.12079
ENSG00000079308.19	2	217799588	218033982	TNS1	tensin 1 [Source:HGNC Symbol;Acc:HGNC:11973]	protein_coding	1.72198	4.21866	2.86418	1.4729	0.140777	NA	#VALUE!
ENSG00000089356.18	19	35115879	35124324	FXYD3	FXYD domain containing ion transport regulator 3 [Source:HGNC Symbol;Acc:HGNC:4027]	protein_coding	1.20995	4.19892	2.58746	1.62279	0.104633	NA	#VALUE!
ENSG00000230409.3	3	37275693	37276598	TCEA1P2	transcription elongation factor A1 pseudogene 2 [Source:HGNC Symbol;Acc:HGNC:29891]	processed_pseudogene	1.17376	4.19743	3.93557	1.06654	0.28618	NA	#VALUE!
ENSG00000273598.1	7	75316048	75327765	AC211486.3	postmeiotic segregation increased 2 pseudogene 6	transcribed_unprocessed_pseudogene	1.17681	4.1964	3.93559	1.06627	0.286302	NA	#VALUE!
ENSG00000236833.1	3	197660565	197665757	AC024560.1	novel transcript	lncRNA	1.54022	4.19542	1.87045	2.243	0.0248965	NA	#VALUE!
ENSG00000128655.18	2	177623244	178072777	PDE11A	phosphodiesterase 11A [Source:HGNC Symbol;Acc:HGNC:8773]	protein_coding	4.2001	4.1948	2.08775	2.00925	0.0445109	0.163759	0.785795
ENSG00000279298.1	22	25251523	25252602	Z99916.3	novel transcript	lncRNA	2.03473	4.19405	1.77997	2.35625	0.0184606	NA	#VALUE!
ENSG00000121900.19	1	32894594	32901438	TMEM54	transmembrane protein 54 [Source:HGNC Symbol;Acc:HGNC:24143]	protein_coding	1.28907	4.19351	2.29564	1.82673	0.0677402	NA	#VALUE!
ENSG00000254468.2	11	112967	125927	AC069287.1	novel transcript	lncRNA	1.21702	4.18942	3.19525	1.31114	0.189811	NA	#VALUE!
ENSG00000261765.1	16	71881553	71882273	AC009127.1	novel transcript	lncRNA	4.10122	4.18922	1.45078	2.88757	0.00388226	0.0255879	1.59197
ENSG00000256128.6	12	126729787	126772519	LINC00944	long intergenic non-protein coding RNA 944 [Source:HGNC Symbol;Acc:HGNC:48640]	lncRNA	1.63381	4.18779	2.10859	1.98606	0.0470265	NA	#VALUE!
ENSG00000223599.1	1	153852106	153853414	AL513523.1	adipose differentiation-related protein (ADFP) pseudogene	processed_pseudogene	3.35957	4.18146	1.56212	2.67678	0.00743326	0.0426297	1.37029
ENSG00000235499.1	2	73985132	73986343	AC073046.1	novel transcript (LOC100132318)	lncRNA	3.14957	4.17643	1.75595	2.37844	0.017386	0.0818956	1.08674
ENSG00000239282.8	22	30285117	30289622	CASTOR1	cytosolic arginine sensor for mTORC1 subunit 1 [Source:HGNC Symbol;Acc:HGNC:34423]	protein_coding	2.67857	4.17365	1.85825	2.24601	0.0247035	0.106062	0.974439
ENSG00000255987.1	17	35514766	35515186	TOMM20P2	TOMM20 pseudogene 2 [Source:HGNC Symbol;Acc:HGNC:50519]	processed_pseudogene	1.66353	4.17338	1.99909	2.08764	0.0368306	NA	#VALUE!
ENSG00000283317.1	1	161433444	161440996	AL831711.1	novel transcript	lncRNA	2.0697	4.17199	1.72538	2.41802	0.0156053	0.0755829	1.12158
ENSG00000267679.1	17	78157403	78159135	EIF5AP2	eukaryotic translation initiation factor 5A pseudogene 2 [Source:HGNC Symbol;Acc:HGNC:3303]	processed_pseudogene	1.72565	4.16867	2.01524	2.06857	0.038586	NA	#VALUE!
ENSG00000255556.2	8	12378679	12380265	AC087203.2	ubiquitin specific peptidase 17-like 2 (USP17L2) pseudogene	processed_pseudogene	2.19607	4.16814	1.81435	2.29732	0.0216008	0.0957948	1.01866
ENSG00000165757.9	10	30012803	30115494	JCAD	junctional cadherin 5 associated [Source:HGNC Symbol;Acc:HGNC:29283]	protein_coding	2.15274	4.16415	2.04385	2.03741	0.0416093	0.15619	0.806346
ENSG00000183629.13	15	28519611	28533014	GOLGA8G	golgin A8 family member G [Source:HGNC Symbol;Acc:HGNC:25328]	protein_coding	2.71298	4.16074	2.16478	1.92202	0.0546033	0.189071	0.723376
ENSG00000248746.6	11	66546395	66563334	ACTN3	actinin alpha 3 [Source:HGNC Symbol;Acc:HGNC:165]	protein_coding	1.67386	4.16031	1.85573	2.24188	0.0249692	NA	#VALUE!
ENSG00000135114.13	12	121017763	121039242	OASL	2'-5'-oligoadenylate synthetase like [Source:HGNC Symbol;Acc:HGNC:8090]	protein_coding	105.278	4.15901	0.376384	11.0499	2.19e-28	4.41e-26	25.3556
ENSG00000151090.20	3	24117153	24495756	THRB	thyroid hormone receptor beta [Source:HGNC Symbol;Acc:HGNC:11799]	protein_coding	1.36811	4.15181	2.24385	1.8503	0.06427	NA	#VALUE!
ENSG00000115415.20	2	190908460	191020960	STAT1	signal transducer and activator of transcription 1 [Source:HGNC Symbol;Acc:HGNC:11362]	protein_coding	1324.95	4.15053	0.16649	24.9296	3.55e-137	3.35e-133	132.475
ENSG00000198930.13	X	152727484	152733735	CSAG1	chondrosarcoma associated gene 1 [Source:HGNC Symbol;Acc:HGNC:24294]	protein_coding	1.40396	4.14873	2.01599	2.05791	0.039599	NA	#VALUE!
ENSG00000145113.22	3	195746765	195811973	MUC4	mucin 4, cell surface associated [Source:HGNC Symbol;Acc:HGNC:7514]	protein_coding	7.74564	4.14848	1.06123	3.90912	9.26e-05	0.0011205	2.95059
ENSG00000256713.8	11	61241175	61251444	PGA5	pepsinogen A5 [Source:HGNC Symbol;Acc:HGNC:8887]	protein_coding	1.33233	4.14449	2.11817	1.95664	0.05039	NA	#VALUE!
ENSG00000132854.19	1	62236165	62319434	KANK4	KN motif and ankyrin repeat domains 4 [Source:HGNC Symbol;Acc:HGNC:27263]	protein_coding	1.78567	4.13476	2.10815	1.96132	0.0498414	NA	#VALUE!
ENSG00000267532.5	17	7015818	7019659	MIR497HG	mir-497-195 cluster host gene [Source:HGNC Symbol;Acc:HGNC:39523]	lncRNA	2.32506	4.13399	2.2412	1.84454	0.065104	0.213619	0.670359
ENSG00000110799.14	12	5948877	6124770	VWF	von Willebrand factor [Source:HGNC Symbol;Acc:HGNC:12726]	protein_coding	1.81188	4.13258	1.80162	2.29381	0.0218015	NA	#VALUE!
ENSG00000286563.1	12	67329014	67350924	AC078983.1	novel transcript	lncRNA	1.51812	4.13187	1.86053	2.2208	0.0263645	NA	#VALUE!
ENSG00000261873.2	17	55448433	55511444	SMIM36	small integral membrane protein 36 [Source:HGNC Symbol;Acc:HGNC:53654]	protein_coding	2.05042	4.13164	2.04386	2.02148	0.0432297	NA	#VALUE!
ENSG00000174080.12	11	66563464	66568879	CTSF	cathepsin F [Source:HGNC Symbol;Acc:HGNC:2531]	protein_coding	1.42426	4.13143	2.37069	1.74271	0.0813846	NA	#VALUE!
ENSG00000267272.5	1	87129765	87169198	LINC01140	long intergenic non-protein coding RNA 1140 [Source:HGNC Symbol;Acc:HGNC:27922]	lncRNA	1.58388	4.12949	2.47714	1.66704	0.0955065	NA	#VALUE!
ENSG00000142449.13	19	8065402	8149592	FBN3	fibrillin 3 [Source:HGNC Symbol;Acc:HGNC:18794]	protein_coding	6.92623	4.12658	1.50752	2.73732	0.0061942	0.0366869	1.43549
ENSG00000100285.10	22	29480218	29491390	NEFH	neurofilament heavy [Source:HGNC Symbol;Acc:HGNC:7737]	protein_coding	23.8268	4.11968	0.674422	6.10846	1.01e-09	3.35e-08	7.47496
ENSG00000079841.18	6	71886703	72403143	RIMS1	regulating synaptic membrane exocytosis 1 [Source:HGNC Symbol;Acc:HGNC:17282]	protein_coding	6.66272	4.11664	1.10209	3.73529	0.0001875	0.00203821	2.69075
ENSG00000280135.1	6	107697299	107700218	AL096816.1	TEC	TEC	3.32359	4.11311	1.5771	2.60803	0.00910659	0.0501141	1.30004
ENSG00000224794.2	22	39292988	39295589	AL022326.1	novel transcript	lncRNA	3.82157	4.11151	1.64671	2.49681	0.0125318	0.0638602	1.19477
ENSG00000268869.6	1	16687339	16720157	ESPNP	espin pseudogene [Source:HGNC Symbol;Acc:HGNC:23285]	transcribed_unprocessed_pseudogene	2.50867	4.09744	2.11635	1.93609	0.0528568	0.185275	0.732182
ENSG00000172901.20	5	115962454	116027619	LVRN	laeverin [Source:HGNC Symbol;Acc:HGNC:26904]	protein_coding	1.32129	4.09632	2.34935	1.74359	0.0812298	NA	#VALUE!
ENSG00000149573.9	11	118253416	118264536	MPZL2	myelin protein zero like 2 [Source:HGNC Symbol;Acc:HGNC:3496]	protein_coding	1.49499	4.09546	1.89269	2.16383	0.0304775	NA	#VALUE!
ENSG00000184979.10	22	18150170	18177397	USP18	ubiquitin specific peptidase 18 [Source:HGNC Symbol;Acc:HGNC:12616]	protein_coding	4.62708	4.09355	1.36209	3.00535	0.00265279	0.0188472	1.72475
ENSG00000059378.13	7	140023749	140062951	PARP12	poly(ADP-ribose) polymerase family member 12 [Source:HGNC Symbol;Acc:HGNC:21919]	protein_coding	3.91373	4.0878	1.54394	2.64763	0.00810572	0.045631	1.34074
ENSG00000100433.16	14	88180103	88326907	KCNK10	potassium two pore domain channel subfamily K member 10 [Source:HGNC Symbol;Acc:HGNC:6273]	protein_coding	1.53535	4.08455	1.80843	2.25861	0.0239076	NA	#VALUE!
ENSG00000119888.11	2	47345158	47387601	EPCAM	epithelial cell adhesion molecule [Source:HGNC Symbol;Acc:HGNC:11529]	protein_coding	2.67389	4.08211	1.74788	2.33546	0.0195195	0.0887762	1.0517
ENSG00000279423.1	14	34541044	34541714	AL445363.3	TEC	TEC	1.08277	4.07439	3.93812	1.0346	0.300855	NA	#VALUE!
ENSG00000233013.10	9	138217068	138253217	FAM157B	family with sequence similarity 157 member B [Source:HGNC Symbol;Acc:HGNC:34080]	transcribed_unprocessed_pseudogene	1.36409	4.0722	3.34936	1.21582	0.224055	NA	#VALUE!
ENSG00000075651.16	3	171600404	171810950	PLD1	phospholipase D1 [Source:HGNC Symbol;Acc:HGNC:9067]	protein_coding	3.17047	4.06332	1.64716	2.46686	0.0136304	0.0681699	1.16641
ENSG00000231806.3	9	94555054	94603990	PCAT7	prostate cancer associated transcript 7 [Source:HGNC Symbol;Acc:HGNC:48824]	lncRNA	9.36686	4.0477	1.23494	3.27765	0.00104676	0.00874387	2.0583
ENSG00000261499.2	17	36274191	36320547	AC233699.1	aminopeptidase puromycin sensitive (NPEPPS) pseudogene	unprocessed_pseudogene	1.05982	4.04355	3.23097	1.2515	0.210753	NA	#VALUE!
ENSG00000169302.16	5	147234963	147387855	STK32A	serine/threonine kinase 32A [Source:HGNC Symbol;Acc:HGNC:28317]	protein_coding	1.30332	4.0385	2.08915	1.93308	0.0532258	NA	#VALUE!
ENSG00000273174.1	3	129123439	129124003	AC108673.2	novel transcript, antisense to RAB43	lncRNA	3.07681	4.03404	1.72404	2.33987	0.0192903	0.0881727	1.05467
ENSG00000228383.7	Y	9367803	9375681	FAM197Y7	family with sequence similarity 197 Y-linked member 7 [Source:HGNC Symbol;Acc:HGNC:37469]	lncRNA	1.21101	4.02849	3.3752	1.19356	0.232652	NA	#VALUE!
ENSG00000275491.1	20	3808357	3812434	LINC01730	long intergenic non-protein coding RNA 1730 [Source:HGNC Symbol;Acc:HGNC:52518]	lncRNA	1.67243	4.02742	2.06616	1.94923	0.0512681	NA	#VALUE!
ENSG00000212664.5	15	71341158	71341712	AC064799.1	ribosomal protein L17 (RPL17) pseudogene	processed_pseudogene	1.04605	4.02635	3.93918	1.02213	0.30672	NA	#VALUE!
ENSG00000251357.4	22	23862188	23895223	AP000350.4	novel protein	protein_coding	1.04605	4.02635	3.93918	1.02213	0.30672	NA	#VALUE!
ENSG00000258064.1	12	71674204	71698968	AC073612.1	novel protein	protein_coding	1.04605	4.02635	3.93918	1.02213	0.30672	NA	#VALUE!
ENSG00000268361.1	19	43554692	43593036	L34079.1	novel protein	protein_coding	1.50507	4.02581	3.3183	1.21322	0.225047	NA	#VALUE!
ENSG00000273275.1	2	68179833	68180532	AC017083.2	novel transcript	lncRNA	1.81109	4.02571	3.23964	1.24264	0.214	NA	#VALUE!
ENSG00000135406.14	12	49293252	49298686	PRPH	peripherin [Source:HGNC Symbol;Acc:HGNC:9461]	protein_coding	2.00432	4.02489	1.77036	2.27349	0.0229969	NA	#VALUE!
ENSG00000275152.5	17	35976493	35981497	CCL16	C-C motif chemokine ligand 16 [Source:HGNC Symbol;Acc:HGNC:10614]	protein_coding	4.35734	4.0242	1.43836	2.79778	0.00514557	0.0318978	1.49624
ENSG00000165895.19	11	100687288	100993941	ARHGAP42	Rho GTPase activating protein 42 [Source:HGNC Symbol;Acc:HGNC:26545]	protein_coding	2.15448	4.02367	2.31246	1.74	0.0818599	0.248912	0.603955
ENSG00000234056.2	13	25172828	25180079	LINC00463	long intergenic non-protein coding RNA 463 [Source:HGNC Symbol;Acc:HGNC:42813]	lncRNA	1.36913	4.01779	2.05132	1.95863	0.0501558	NA	#VALUE!
ENSG00000224611.1	3	172522228	172522444	AC007919.1	pseudogene similar to part of TBP-like 1 TBPL1	processed_pseudogene	1.31196	4.01717	2.11221	1.90187	0.0571875	NA	#VALUE!
ENSG00000286042.1	6	79307669	79313384	LCAL1	lung cancer associated lncRNA 1 [Source:HGNC Symbol;Acc:HGNC:25837]	lncRNA	1.35316	4.01459	2.21445	1.81291	0.0698459	NA	#VALUE!
ENSG00000288048.1	2	172234230	172237223	AC104088.3	novel transcript	lncRNA	1.11415	4.01266	2.27949	1.76033	0.0783519	NA	#VALUE!
ENSG00000285578.1	6	184339	186899	AL035696.4	Novel transcript	lncRNA	1.57275	4.00984	1.82315	2.1994	0.0278493	NA	#VALUE!
ENSG00000111331.14	12	112938051	112976460	OAS3	2'-5'-oligoadenylate synthetase 3 [Source:HGNC Symbol;Acc:HGNC:8088]	protein_coding	53.4861	4.00768	0.457142	8.76682	1.84e-18	1.73e-16	15.762
ENSG00000235618.8	10	50021182	50067803	FAM21EP	family with sequence similarity 21 member E, pseudogene [Source:HGNC Symbol;Acc:HGNC:45010]	transcribed_unprocessed_pseudogene	2.47679	4.00593	1.73006	2.31549	0.0205861	0.0924902	1.0339
ENSG00000154930.15	20	25006230	25058980	ACSS1	acyl-CoA synthetase short chain family member 1 [Source:HGNC Symbol;Acc:HGNC:16091]	protein_coding	1.73238	4.00477	2.01202	1.99042	0.0465442	NA	#VALUE!
ENSG00000273139.1	22	20320739	20321203	AC007663.3	novel transcript	lncRNA	2.07246	4.00379	1.69324	2.36458	0.0180506	0.0839364	1.07605
ENSG00000286644.1	5	181207480	181217864	AC008443.7	novel transcript	lncRNA	1.31079	4.00143	2.15653	1.85549	0.063526	NA	#VALUE!
ENSG00000187581.3	14	93347182	93348356	COX8C	cytochrome c oxidase subunit 8C [Source:HGNC Symbol;Acc:HGNC:24382]	protein_coding	1.34631	4.001	2.04133	1.96	0.0499962	NA	#VALUE!
ENSG00000233237.8	6	71343427	71420745	LINC00472	long intergenic non-protein coding RNA 472 [Source:HGNC Symbol;Acc:HGNC:21380]	lncRNA	3.15908	4.00048	1.92807	2.07487	0.0379988	0.146057	0.835478
ENSG00000251332.1	4	37995494	37996203	PSME2P4	proteasome activator subunit 2 pseudogene 4 [Source:HGNC Symbol;Acc:HGNC:30157]	processed_pseudogene	1.1126	3.99619	2.32183	1.72114	0.0852253	NA	#VALUE!
ENSG00000075388.4	11	69771022	69775341	FGF4	fibroblast growth factor 4 [Source:HGNC Symbol;Acc:HGNC:3682]	protein_coding	1.31803	3.99589	2.10035	1.90249	0.0571071	NA	#VALUE!
ENSG00000197272.2	16	28499362	28512051	IL27	interleukin 27 [Source:HGNC Symbol;Acc:HGNC:19157]	protein_coding	1.02899	3.99395	2.61973	1.52457	0.127367	NA	#VALUE!
ENSG00000189410.12	1	20719731	20732837	SH2D5	SH2 domain containing 5 [Source:HGNC Symbol;Acc:HGNC:28819]	protein_coding	2.4739	3.99227	1.86471	2.14096	0.0322774	0.129452	0.88789
ENSG00000115155.19	2	26457203	26558756	OTOF	otoferlin [Source:HGNC Symbol;Acc:HGNC:8515]	protein_coding	3.09545	3.98998	1.72383	2.31461	0.0206345	0.0926415	1.03319
ENSG00000272341.1	6	16764346	16766883	AL137003.1	novel transcript	lncRNA	2.18086	3.98099	1.76279	2.25834	0.0239245	0.103545	0.984873
ENSG00000185215.11	14	103121476	103137439	TNFAIP2	TNF alpha induced protein 2 [Source:HGNC Symbol;Acc:HGNC:11895]	protein_coding	38.2847	3.97471	0.902669	4.40328	1.07e-05	0.000171384	3.76603
ENSG00000117983.17	11	1223066	1262172	MUC5B	mucin 5B, oligomeric mucus/gel-forming [Source:HGNC Symbol;Acc:HGNC:7516]	protein_coding	16.9908	3.9747	1.009	3.93924	8.17e-05	0.00100749	2.99676
ENSG00000172640.3	12	48202083	48203387	OR10AD1	olfactory receptor family 10 subfamily AD member 1 [Source:HGNC Symbol;Acc:HGNC:14819]	protein_coding	1.70421	3.9746	2.03664	1.95155	0.0509921	NA	#VALUE!
ENSG00000187323.12	18	52340197	53535903	DCC	DCC netrin 1 receptor [Source:HGNC Symbol;Acc:HGNC:2701]	protein_coding	2.28565	3.97219	1.93695	2.05075	0.0402916	0.152548	0.816592
ENSG00000272395.7	19	39246314	39248856	IFNL4	interferon lambda 4 (gene/pseudogene) [Source:HGNC Symbol;Acc:HGNC:44480]	polymorphic_pseudogene	1.33165	3.97141	2.16883	1.83113	0.0670807	NA	#VALUE!
ENSG00000127585.12	16	692498	705808	FBXL16	F-box and leucine rich repeat protein 16 [Source:HGNC Symbol;Acc:HGNC:14150]	protein_coding	3.30815	3.96727	1.50198	2.64136	0.00825748	0.0463057	1.33437
ENSG00000279042.1	18	14990707	14993235	AP005242.4	TEC	TEC	1.33862	3.96353	2.09148	1.89508	0.0580817	NA	#VALUE!
ENSG00000261832.6	16	28456371	28492098	AC138894.1	novel protein	protein_coding	9.13229	3.96268	1.05267	3.76442	0.000166935	0.00185516	2.73162
ENSG00000142606.16	1	2590639	2633016	MMEL1	membrane metalloendopeptidase like 1 [Source:HGNC Symbol;Acc:HGNC:14668]	protein_coding	1.85778	3.96233	2.23281	1.7746	0.0759645	NA	#VALUE!
ENSG00000131115.16	19	44207547	44237268	ZNF227	zinc finger protein 227 [Source:HGNC Symbol;Acc:HGNC:13020]	protein_coding	1.20253	3.96191	2.41704	1.63916	0.10118	NA	#VALUE!
ENSG00000137841.12	15	40278176	40307935	PLCB2	phospholipase C beta 2 [Source:HGNC Symbol;Acc:HGNC:9055]	protein_coding	6.5819	3.96174	1.46439	2.70538	0.00682263	0.0397233	1.40096
ENSG00000160883.11	5	176880869	176899346	HK3	hexokinase 3 [Source:HGNC Symbol;Acc:HGNC:4925]	protein_coding	2.35967	3.9603	2.33527	1.69586	0.0899118	0.264748	0.577168
ENSG00000279489.1	9	35001913	35003663	AL355377.2	tec	TEC	5.66898	3.95731	1.31674	3.00539	0.00265239	0.0188472	1.72475
ENSG00000136352.19	14	36516392	36521149	NKX2-1	NK2 homeobox 1 [Source:HGNC Symbol;Acc:HGNC:11825]	protein_coding	1.1998	3.95171	2.41977	1.63309	0.10245	NA	#VALUE!
ENSG00000234159.1	21	15744004	15745080	RBPMSLP	RNA binding protein with multiple splicing-like pseudogene [Source:HGNC Symbol;Acc:HGNC:9923]	processed_pseudogene	0.988329	3.94932	2.71768	1.4532	0.146168	NA	#VALUE!
ENSG00000106302.10	7	123828983	123877481	HYAL4	hyaluronidase 4 [Source:HGNC Symbol;Acc:HGNC:5323]	protein_coding	1.3956	3.94863	2.47947	1.59253	0.111266	NA	#VALUE!
ENSG00000251322.9	22	50674415	50733298	SHANK3	SH3 and multiple ankyrin repeat domains 3 [Source:HGNC Symbol;Acc:HGNC:14294]	protein_coding	1.31105	3.94246	2.41821	1.63032	0.103033	NA	#VALUE!
ENSG00000271567.1	1	144372875	144373659	PPIAL4E	peptidylprolyl isomerase A like 4E [Source:HGNC Symbol;Acc:HGNC:33997]	protein_coding	1.13216	3.93701	2.75519	1.42895	0.15302	NA	#VALUE!
ENSG00000107611.16	10	16823966	17129811	CUBN	cubilin [Source:HGNC Symbol;Acc:HGNC:2548]	protein_coding	4.50779	3.93423	1.63683	2.40357	0.016236	0.0776305	1.10997
ENSG00000267733.5	18	12201982	12223539	AP005264.4	solute carrier family 5 (low affinity glucose cotransporter), member 4 (SLC5A4) pseudogene	transcribed_processed_pseudogene	2.04706	3.93195	1.80196	2.18204	0.0291064	NA	#VALUE!
ENSG00000227827.3	16	16356224	16377507	PKD1P2	polycystin 1, transient receptor potential channel interacting pseudogene 2 [Source:HGNC Symbol;Acc:HGNC:30066]	unprocessed_pseudogene	1.41661	3.931	2.79955	1.40415	0.160273	NA	#VALUE!
ENSG00000285715.1	10	122017982	122019160	AC063960.1	novel transcript, antisense to TACC2	lncRNA	2.77802	3.93099	1.54214	2.54905	0.0108018	0.0572742	1.24204
ENSG00000189013.14	19	54803535	54814517	KIR2DL4	killer cell immunoglobulin like receptor, two Ig domains and long cytoplasmic tail 4 [Source:HGNC Symbol;Acc:HGNC:6332]	protein_coding	1.4588	3.93042	2.03009	1.93608	0.0528582	NA	#VALUE!
ENSG00000005961.19	17	44372180	44389649	ITGA2B	integrin subunit alpha 2b [Source:HGNC Symbol;Acc:HGNC:6138]	protein_coding	1.70451	3.92571	1.93502	2.02877	0.0424815	NA	#VALUE!
ENSG00000260022.1	16	883780	885090	AL031716.1	novel transcript, antisense to LMF1	lncRNA	1.41254	3.92504	2.10633	1.86345	0.0623996	NA	#VALUE!
ENSG00000187559.6	9	68302867	68305084	FOXD4L3	forkhead box D4 like 3 [Source:HGNC Symbol;Acc:HGNC:18523]	protein_coding	2.92655	3.92208	1.70912	2.2948	0.0217446	0.0962743	1.01649
ENSG00000153002.12	3	148791102	148860187	CPB1	carboxypeptidase B1 [Source:HGNC Symbol;Acc:HGNC:2299]	protein_coding	2.55808	3.9194	1.69539	2.31181	0.0207884	0.0931479	1.03083
ENSG00000234859.5	17	41402416	41425049	AC003958.2	novel transcript	lncRNA	1.50242	3.91805	2.12037	1.84781	0.0646296	NA	#VALUE!
ENSG00000099864.18	19	708935	748329	PALM	paralemmin [Source:HGNC Symbol;Acc:HGNC:8594]	protein_coding	2.73576	3.91617	1.69752	2.30699	0.0210552	0.0941049	1.02639
ENSG00000183696.14	7	48088628	48108736	UPP1	uridine phosphorylase 1 [Source:HGNC Symbol;Acc:HGNC:12576]	protein_coding	7.28643	3.91042	1.2569	3.11116	0.00186356	0.014083	1.8513
ENSG00000215284.2	X	46725164	46725818	CHMP5P1	CHMP5 pseudogene 1 [Source:HGNC Symbol;Acc:HGNC:54950]	processed_pseudogene	1.67598	3.90667	2.19925	1.77636	0.0756732	NA	#VALUE!
ENSG00000255408.4	5	140801028	141012347	PCDHA3	protocadherin alpha 3 [Source:HGNC Symbol;Acc:HGNC:8669]	protein_coding	1.4662	3.90121	1.87284	2.08305	0.037247	NA	#VALUE!
ENSG00000279592.1	16	71859680	71860676	AC010653.2	novel transcript	TEC	4.4634	3.89907	1.87469	2.07984	0.0375398	0.144959	0.838755
ENSG00000253112.1	8	30596914	30597532	AC102945.1	novel transcript	lncRNA	3.08808	3.8987	1.58662	2.45724	0.014001	0.0695809	1.15751
ENSG00000100599.16	14	92513781	92688994	RIN3	Ras and Rab interactor 3 [Source:HGNC Symbol;Acc:HGNC:18751]	protein_coding	1.65635	3.89729	2.00609	1.94273	0.0520488	NA	#VALUE!
ENSG00000137265.15	6	391752	411443	IRF4	interferon regulatory factor 4 [Source:HGNC Symbol;Acc:HGNC:6119]	protein_coding	54.2359	3.89138	0.551091	7.06122	1.65e-12	8.24e-11	10.0841
ENSG00000128284.19	22	36140330	36166177	APOL3	apolipoprotein L3 [Source:HGNC Symbol;Acc:HGNC:14868]	protein_coding	222.408	3.88869	0.314096	12.3806	3.33e-35	8.97e-33	32.0472
ENSG00000246225.7	11	22829380	22945393	AC006299.1	novel transcript, antisense to SVIP	lncRNA	1.82475	3.88355	1.97724	1.96413	0.0495151	NA	#VALUE!
ENSG00000250011.1	2	230515023	230515638	HMGB1P3	high mobility group box 1 pseudogene 3 [Source:HGNC Symbol;Acc:HGNC:4995]	processed_pseudogene	1.4074	3.87819	3.39125	1.14359	0.252795	NA	#VALUE!
ENSG00000185630.19	1	164555584	164899296	PBX1	PBX homeobox 1 [Source:HGNC Symbol;Acc:HGNC:8632]	protein_coding	13.1279	3.8679	1.30385	2.96653	0.00301183	0.0207534	1.68291
ENSG00000089127.15	12	112905856	112933219	OAS1	2'-5'-oligoadenylate synthetase 1 [Source:HGNC Symbol;Acc:HGNC:8086]	protein_coding	399.395	3.86508	0.174314	22.1731	6.25e-109	3.93e-105	104.406
ENSG00000180185.11	16	1826941	1840207	FAHD1	fumarylacetoacetate hydrolase domain containing 1 [Source:HGNC Symbol;Acc:HGNC:14169]	protein_coding	1.89571	3.8648	1.81487	2.12952	0.0332116	NA	#VALUE!
ENSG00000270755.1	9	130044713	130045081	AL136141.1	novel transcript	lncRNA	1.09125	3.86478	2.82253	1.36926	0.170918	NA	#VALUE!
ENSG00000108375.13	17	58353676	58417595	RNF43	ring finger protein 43 [Source:HGNC Symbol;Acc:HGNC:18505]	protein_coding	6.79413	3.8647	1.59377	2.42487	0.0153138	0.074477	1.12798
ENSG00000129214.15	17	7613946	7633382	SHBG	sex hormone binding globulin [Source:HGNC Symbol;Acc:HGNC:10839]	protein_coding	4.72368	3.85882	1.81232	2.12922	0.0332363	0.132319	0.878379
ENSG00000164694.17	6	159169400	159272108	FNDC1	fibronectin type III domain containing 1 [Source:HGNC Symbol;Acc:HGNC:21184]	protein_coding	2.82329	3.85615	1.59666	2.41513	0.0157296	0.0759162	1.11967
ENSG00000285244.1	6	36677609	36678559	DINOL	damage induced long noncoding RNA [Source:HGNC Symbol;Acc:HGNC:53146]	lncRNA	1.17499	3.85592	2.42	1.59336	0.11108	NA	#VALUE!
ENSG00000261522.5	2	94575976	94587183	AL845331.2	methylenetetrahydrofolate dehydrogenase (NADP+ dependent) 1-like (MTHFD1L) pseudogene	transcribed_unprocessed_pseudogene	1.32086	3.8557	2.39256	1.61154	0.107063	NA	#VALUE!
ENSG00000248491.6	4	127094410	127470569	AC093772.1	novel transcript	lncRNA	1.25687	3.85558	2.53176	1.52288	0.127788	NA	#VALUE!
ENSG00000115159.16	2	156435290	156613735	GPD2	glycerol-3-phosphate dehydrogenase 2 [Source:HGNC Symbol;Acc:HGNC:4456]	protein_coding	0.991493	3.85525	2.91688	1.3217	0.186267	NA	#VALUE!
ENSG00000266604.1	18	10612304	10626353	LINC01887	long intergenic non-protein coding RNA 1887 [Source:HGNC Symbol;Acc:HGNC:52706]	lncRNA	1.00867	3.85503	2.31902	1.66236	0.0964411	NA	#VALUE!
ENSG00000015592.16	8	27235323	27258420	STMN4	stathmin 4 [Source:HGNC Symbol;Acc:HGNC:16078]	protein_coding	5.48252	3.85411	1.27276	3.02814	0.00246061	0.0177153	1.75165
ENSG00000148488.17	10	17315421	17454595	ST8SIA6	ST8 alpha-N-acetyl-neuraminide alpha-2,8-sialyltransferase 6 [Source:HGNC Symbol;Acc:HGNC:23317]	protein_coding	1.21271	3.84795	2.85322	1.34863	0.177456	NA	#VALUE!
ENSG00000113494.17	5	35048756	35230487	PRLR	prolactin receptor [Source:HGNC Symbol;Acc:HGNC:9446]	protein_coding	2.59455	3.84632	2.05757	1.86935	0.0615737	0.204848	0.688569
ENSG00000139899.11	14	24426545	24430954	CBLN3	cerebellin 3 precursor [Source:HGNC Symbol;Acc:HGNC:20146]	protein_coding	14.2174	3.84614	0.834737	4.6076	4.07e-06	7.22e-05	4.14146
ENSG00000277991.4	21	7669397	7681742	FP236241.1	uncharacterized LOC102723360 [Source:NCBI gene (formerly Entrezgene);Acc:102723360]	lncRNA	2.22376	3.8428	1.93013	1.99095	0.0464863	0.169133	0.771772
ENSG00000084110.11	12	95972662	95996365	HAL	histidine ammonia-lyase [Source:HGNC Symbol;Acc:HGNC:4806]	protein_coding	1.26268	3.84223	2.51831	1.52571	0.127081	NA	#VALUE!
ENSG00000128641.19	2	191245185	191425389	MYO1B	myosin IB [Source:HGNC Symbol;Acc:HGNC:7596]	protein_coding	1.94459	3.84026	2.03219	1.88972	0.0587961	NA	#VALUE!
ENSG00000154080.14	18	26906481	27185308	CHST9	carbohydrate sulfotransferase 9 [Source:HGNC Symbol;Acc:HGNC:19898]	protein_coding	2.01673	3.83984	2.02243	1.89863	0.0576136	NA	#VALUE!
ENSG00000198796.7	18	58481247	58629091	ALPK2	alpha kinase 2 [Source:HGNC Symbol;Acc:HGNC:20565]	protein_coding	10.8291	3.83892	0.844238	4.5472	5.44e-06	9.43e-05	4.02549
ENSG00000163793.13	2	27275433	27281499	DNAJC5G	DnaJ heat shock protein family (Hsp40) member C5 gamma [Source:HGNC Symbol;Acc:HGNC:24844]	protein_coding	1.15158	3.83699	2.47061	1.55306	0.12041	NA	#VALUE!
ENSG00000267712.6	18	56083356	56137536	LINC01539	long intergenic non-protein coding RNA 1539 [Source:HGNC Symbol;Acc:HGNC:51307]	lncRNA	1.66281	3.83645	1.82801	2.09871	0.0358427	NA	#VALUE!
ENSG00000286168.2	3	195996262	196027694	AC024937.3	novel transcript, antisense to TFRC	lncRNA	2.57955	3.83459	1.56954	2.44313	0.0145604	0.0716441	1.14482
ENSG00000127951.8	7	77193369	77199848	FGL2	fibrinogen like 2 [Source:HGNC Symbol;Acc:HGNC:3696]	protein_coding	3.2934	3.83438	1.55412	2.46724	0.0136161	0.0681165	1.16675
ENSG00000258592.1	14	57066260	57112660	AL391152.1	novel transcript	lncRNA	2.48191	3.8315	1.75663	2.18116	0.0291714	0.120215	0.920041
ENSG00000265287.2	17	28607963	28609730	AC005726.4	novel transcript, antisense to novel protein	lncRNA	2.96373	3.83109	2.49542	1.53525	0.124723	0.326813	0.485701
ENSG00000205436.7	14	103100144	103110559	EXOC3L4	exocyst complex component 3 like 4 [Source:HGNC Symbol;Acc:HGNC:20120]	protein_coding	2.8797	3.82773	1.66686	2.29637	0.0216549	0.0959599	1.01791
ENSG00000235718.9	11	119338942	119346705	MFRP	membrane frizzled-related protein [Source:HGNC Symbol;Acc:HGNC:18121]	protein_coding	1.9266	3.82508	2.15169	1.77771	0.0754511	NA	#VALUE!
ENSG00000279987.1	22	18883502	18884682	AC008103.1	novel transcript	lncRNA	0.999425	3.82466	2.41112	1.58626	0.11268	NA	#VALUE!
ENSG00000259151.2	14	89290205	89291594	CAP2P1	cyclase associated actin cytoskeleton regulatory protein 2 pseudogene 1 [Source:HGNC Symbol;Acc:HGNC:20142]	transcribed_processed_pseudogene	3.2091	3.82418	1.50888	2.53445	0.0112623	0.0590987	1.22842
ENSG00000257949.7	17	75979240	76000586	TEN1	TEN1 subunit of CST complex [Source:HGNC Symbol;Acc:HGNC:37242]	protein_coding	15.8428	3.81964	1.1265	3.39073	0.000697067	0.00619579	2.2079
ENSG00000267551.3	19	3141576	3155175	AC005264.1	novel transcript, antisense to GNA15	lncRNA	0.995226	3.81853	2.41249	1.58282	0.113463	NA	#VALUE!
ENSG00000091536.19	17	18108706	18179802	MYO15A	myosin XVA [Source:HGNC Symbol;Acc:HGNC:7594]	protein_coding	10.7429	3.81718	0.77152	4.94761	7.51e-07	1.55e-05	4.80967
ENSG00000235090.1	7	75922755	75923443	RPL7L1P3	ribosomal protein L7 like 1 pseudogene 3 [Source:HGNC Symbol;Acc:HGNC:39485]	processed_pseudogene	3.31457	3.81492	1.58457	2.40754	0.0160604	0.0770363	1.1133
ENSG00000198682.13	10	87659613	87747705	PAPSS2	3'-phosphoadenosine 5'-phosphosulfate synthase 2 [Source:HGNC Symbol;Acc:HGNC:8604]	protein_coding	1.67589	3.8105	1.81168	2.1033	0.0354395	NA	#VALUE!
ENSG00000225450.1	22	38739003	38749041	AL021707.1	novel transcript	lncRNA	1.21556	3.80525	2.08639	1.82384	0.0681758	NA	#VALUE!
ENSG00000223886.3	7	105530209	105530671	AC073073.1	ring finger protein 181 (RNF181) pseudogene	processed_pseudogene	1.26798	3.80477	1.90946	1.99259	0.0463058	NA	#VALUE!
ENSG00000136155.17	13	77535674	77645263	SCEL	sciellin [Source:HGNC Symbol;Acc:HGNC:10573]	protein_coding	1.03402	3.80446	2.46128	1.54572	0.122172	NA	#VALUE!
ENSG00000180525.13	10	649948	669581	DIP2C-AS1	DIP2C antisense RNA 1 [Source:HGNC Symbol;Acc:HGNC:30724]	lncRNA	1.10156	3.8042	2.16363	1.75825	0.0787041	NA	#VALUE!
ENSG00000165914.15	14	90524564	90816479	TTC7B	tetratricopeptide repeat domain 7B [Source:HGNC Symbol;Acc:HGNC:19858]	protein_coding	48.6464	3.80253	1.29296	2.94095	0.00327204	0.0222499	1.65267
ENSG00000277022.1	20	45435272	45448325	AL031663.3	novel transcript	lncRNA	1.74603	3.79953	2.33573	1.6267	0.103801	NA	#VALUE!
ENSG00000232746.1	3	12877522	12885211	LINC02022	long intergenic non-protein coding RNA 2022 [Source:HGNC Symbol;Acc:HGNC:52857]	lncRNA	1.14629	3.79931	2.1484	1.76844	0.0769874	NA	#VALUE!
ENSG00000006116.4	16	24256335	24362412	CACNG3	calcium voltage-gated channel auxiliary subunit gamma 3 [Source:HGNC Symbol;Acc:HGNC:1407]	protein_coding	1.39743	3.79929	2.11821	1.79364	0.0728714	NA	#VALUE!
ENSG00000205277.9	7	100969623	101018949	MUC12	mucin 12, cell surface associated [Source:HGNC Symbol;Acc:HGNC:7510]	protein_coding	3.11731	3.79775	2.11104	1.799	0.0720194	0.228863	0.640425
ENSG00000129354.12	19	10572671	10587315	AP1M2	adaptor related protein complex 1 subunit mu 2 [Source:HGNC Symbol;Acc:HGNC:558]	protein_coding	1.11487	3.79598	2.02507	1.87449	0.0608627	NA	#VALUE!
ENSG00000260417.1	16	85592266	85595720	AC092127.1	novel transcript	lncRNA	2.95018	3.79252	1.68862	2.24593	0.0247085	0.106062	0.974439
ENSG00000157601.15	21	41420020	41470071	MX1	MX dynamin like GTPase 1 [Source:HGNC Symbol;Acc:HGNC:7532]	protein_coding	40.2957	3.78893	0.791394	4.78766	1.69e-06	3.24e-05	4.48945
ENSG00000256969.2	12	4012902	4026658	AC084375.1	novel transcript	lncRNA	1.4482	3.78832	1.8255	2.07522	0.0379657	NA	#VALUE!
ENSG00000189001.11	19	35523367	35528351	SBSN	suprabasin [Source:HGNC Symbol;Acc:HGNC:24950]	protein_coding	5.18976	3.78722	1.32435	2.85968	0.00424075	0.0274899	1.56083
ENSG00000115109.14	2	120013077	120179119	EPB41L5	erythrocyte membrane protein band 4.1 like 5 [Source:HGNC Symbol;Acc:HGNC:19819]	protein_coding	5.28095	3.78334	1.76304	2.14592	0.0318793	0.128319	0.891707
ENSG00000272512.1	1	995966	998051	AL645608.7	novel transcript	lncRNA	1.27878	3.78206	1.95168	1.93785	0.052642	NA	#VALUE!
ENSG00000160326.14	9	133471094	133479127	SLC2A6	solute carrier family 2 member 6 [Source:HGNC Symbol;Acc:HGNC:11011]	protein_coding	1.4771	3.7767	1.88854	1.9998	0.0455219	NA	#VALUE!
ENSG00000136960.13	8	119557086	119673453	ENPP2	ectonucleotide pyrophosphatase/phosphodiesterase 2 [Source:HGNC Symbol;Acc:HGNC:3357]	protein_coding	1.04837	3.7738	2.44746	1.54193	0.123091	NA	#VALUE!
ENSG00000214259.3	16	85815873	85816536	AC018695.1	ribosomal protein L10a (RPL10A) pseudogene	processed_pseudogene	0.875544	3.77222	3.42529	1.10128	0.270773	NA	#VALUE!
ENSG00000171246.6	17	80466834	80477843	NPTX1	neuronal pentraxin 1 [Source:HGNC Symbol;Acc:HGNC:7952]	protein_coding	3.66737	3.77039	2.05744	1.83256	0.0668684	0.217633	0.662275
ENSG00000263745.7	18	1883524	2489426	AP005230.1	novel transcript	lncRNA	0.931717	3.76998	2.96845	1.27002	0.204079	NA	#VALUE!
ENSG00000060709.15	12	130396137	130716281	RIMBP2	RIMS binding protein 2 [Source:HGNC Symbol;Acc:HGNC:30339]	protein_coding	1.27485	3.76909	2.31891	1.62537	0.104083	NA	#VALUE!
ENSG00000264254.1	18	5310396	5317664	AP001496.1	novel transcript	lncRNA	1.10515	3.76727	2.45678	1.53342	0.125173	NA	#VALUE!
ENSG00000250507.1	19	54328272	54331434	AC245884.6	pseudogene similar to part of leukocyte immunoglobulin-like receptor proteins	transcribed_unprocessed_pseudogene	0.870953	3.76615	2.82084	1.33512	0.181838	NA	#VALUE!
ENSG00000137491.15	11	75100563	75206549	SLCO2B1	solute carrier organic anion transporter family member 2B1 [Source:HGNC Symbol;Acc:HGNC:10962]	protein_coding	1.3944	3.76593	2.21997	1.69639	0.0898119	NA	#VALUE!
ENSG00000258872.2	14	54884849	54886213	FDPSP3	farnesyl diphosphate synthase pseudogene 3 [Source:HGNC Symbol;Acc:HGNC:3634]	transcribed_processed_pseudogene	1.55916	3.76565	1.89115	1.9912	0.0464589	NA	#VALUE!
ENSG00000115271.11	2	162318840	162371595	GCA	grancalcin [Source:HGNC Symbol;Acc:HGNC:15990]	protein_coding	15.2424	3.76342	0.709348	5.30546	1.12e-07	2.72e-06	5.56543
ENSG00000258445.3	14	60779978	60780595	MAD2L1P1	mitotic arrest deficient 2 like 1 pseudogene 1 [Source:HGNC Symbol;Acc:HGNC:20019]	processed_pseudogene	1.33679	3.76257	2.16579	1.73728	0.0823383	NA	#VALUE!
ENSG00000139445.18	12	109277978	109309284	FOXN4	forkhead box N4 [Source:HGNC Symbol;Acc:HGNC:21399]	protein_coding	1.05733	3.76007	2.39436	1.57039	0.116325	NA	#VALUE!
ENSG00000179750.16	22	38982347	38992804	APOBEC3B	apolipoprotein B mRNA editing enzyme catalytic subunit 3B [Source:HGNC Symbol;Acc:HGNC:17352]	protein_coding	17.9941	3.75611	0.702786	5.3446	9.06e-08	2.24e-06	5.64975
ENSG00000130957.5	9	94558720	94593824	FBP2	fructose-bisphosphatase 2 [Source:HGNC Symbol;Acc:HGNC:3607]	protein_coding	0.950104	3.75227	2.85487	1.31434	0.188732	NA	#VALUE!
ENSG00000069667.16	15	60488284	61229302	RORA	RAR related orphan receptor A [Source:HGNC Symbol;Acc:HGNC:10258]	protein_coding	2.79082	3.75215	1.61144	2.32844	0.0198887	0.0900671	1.04543
ENSG00000145632.15	5	58453982	58460139	PLK2	polo like kinase 2 [Source:HGNC Symbol;Acc:HGNC:19699]	protein_coding	2.86703	3.75074	1.61981	2.31554	0.0205833	0.0924902	1.0339
ENSG00000159648.12	16	57976435	57988116	TEPP	testis, prostate and placenta expressed [Source:HGNC Symbol;Acc:HGNC:33745]	protein_coding	1.88608	3.74523	2.0989	1.78438	0.0743623	NA	#VALUE!
ENSG00000053108.17	5	133196455	133612541	FSTL4	follistatin like 4 [Source:HGNC Symbol;Acc:HGNC:21389]	protein_coding	2.00519	3.74153	2.1563	1.73516	0.0827129	NA	#VALUE!
ENSG00000276128.2	9	42974855	43045120	AL591441.1	glucoside xylosyltransferase 1 pseudogene 5	transcribed_processed_pseudogene	0.887292	3.74126	2.97534	1.25742	0.208601	NA	#VALUE!
ENSG00000123612.16	2	157526767	157628864	ACVR1C	activin A receptor type 1C [Source:HGNC Symbol;Acc:HGNC:18123]	protein_coding	1.10208	3.74118	2.41293	1.55047	0.121029	NA	#VALUE!
ENSG00000229240.9	10	10917866	10952234	LINC00710	long intergenic non-protein coding RNA 710 [Source:HGNC Symbol;Acc:HGNC:27386]	lncRNA	1.06837	3.73987	2.83237	1.3204	0.186701	NA	#VALUE!
ENSG00000239377.1	7	150379854	150383885	ZNF775-AS1	ZNF775 antisense RNA 1 [Source:HGNC Symbol;Acc:HGNC:41202]	lncRNA	3.51629	3.73374	1.5009	2.48767	0.0128582	0.0651369	1.18617
ENSG00000021762.20	11	3087107	3166739	OSBPL5	oxysterol binding protein like 5 [Source:HGNC Symbol;Acc:HGNC:16392]	protein_coding	1.35526	3.73319	2.09897	1.77859	0.0753077	NA	#VALUE!
ENSG00000002079.14	7	99238829	99311130	MYH16	myosin heavy chain 16 pseudogene [Source:HGNC Symbol;Acc:HGNC:31038]	transcribed_unitary_pseudogene	1.43358	3.73212	1.99113	1.87437	0.0608796	NA	#VALUE!
ENSG00000264324.1	2	74211604	74363377	AC006030.1	novel protein	protein_coding	1.55505	3.73196	2.8055	1.33023	0.183442	NA	#VALUE!
ENSG00000205976.4	5	7299774	7306592	AC091951.1	golgi autoantigen, golgin subfamily a, 6-like 2 (GOLGA6L2) pseudogene	unprocessed_pseudogene	2.95759	3.73122	1.58254	2.35774	0.0183868	0.0851944	1.06959
ENSG00000287480.1	9	197065	209554	AL158832.2	novel transcript	lncRNA	2.48972	3.72829	1.58655	2.34994	0.0187766	0.0865447	1.06276
ENSG00000197110.9	19	39243553	39245129	IFNL3	interferon lambda 3 [Source:HGNC Symbol;Acc:HGNC:18365]	protein_coding	1.02971	3.7276	2.85392	1.30613	0.191507	NA	#VALUE!
ENSG00000070778.13	14	88465778	88555007	PTPN21	protein tyrosine phosphatase non-receptor type 21 [Source:HGNC Symbol;Acc:HGNC:9651]	protein_coding	2.13581	3.72753	1.92599	1.93539	0.0529428	0.185418	0.731849
ENSG00000185507.21	11	612553	615983	IRF7	interferon regulatory factor 7 [Source:HGNC Symbol;Acc:HGNC:6122]	protein_coding	217.5	3.72544	0.240997	15.4585	6.62e-54	5.43e-51	50.2652
ENSG00000244682.7	1	161581339	161605662	FCGR2C	Fc fragment of IgG receptor IIc (gene/pseudogene) [Source:HGNC Symbol;Acc:HGNC:15626]	polymorphic_pseudogene	13.0362	3.7242	0.916308	4.06436	4.82e-05	0.000639603	3.19409
ENSG00000125414.19	17	10521148	10549700	MYH2	myosin heavy chain 2 [Source:HGNC Symbol;Acc:HGNC:7572]	protein_coding	1.25307	3.72366	1.98478	1.87611	0.0606405	NA	#VALUE!
ENSG00000235145.2	1	179968686	179969506	RPSAP16	ribosomal protein SA pseudogene 16 [Source:HGNC Symbol;Acc:HGNC:35478]	processed_pseudogene	2.39221	3.7224	1.58714	2.34534	0.0190096	0.0873199	1.05889
ENSG00000029534.21	8	41653220	41896762	ANK1	ankyrin 1 [Source:HGNC Symbol;Acc:HGNC:492]	protein_coding	8.06722	3.72069	1.31354	2.83257	0.00461757	0.029332	1.53266
ENSG00000134571.11	11	47331406	47352702	MYBPC3	myosin binding protein C3 [Source:HGNC Symbol;Acc:HGNC:7551]	protein_coding	3.45545	3.71908	1.60596	2.31579	0.0205695	0.0924597	1.03405
ENSG00000213886.4	6	29555515	29559732	UBD	ubiquitin D [Source:HGNC Symbol;Acc:HGNC:18795]	protein_coding	2.19309	3.71867	1.72734	2.15283	0.031332	0.126603	0.897556
ENSG00000282943.1	19	42977463	43171515	AC004784.1	novel transcript, antisense to PSG11, PSG2 and PSG5	lncRNA	1.10983	3.71747	2.2925	1.62158	0.104893	NA	#VALUE!
ENSG00000173548.9	15	75647912	75662301	SNX33	sorting nexin 33 [Source:HGNC Symbol;Acc:HGNC:28468]	protein_coding	1.88926	3.71174	1.8955	1.95818	0.0502085	NA	#VALUE!
ENSG00000127955.17	7	79768028	80226181	GNAI1	G protein subunit alpha i1 [Source:HGNC Symbol;Acc:HGNC:4384]	protein_coding	2.48822	3.70722	1.67275	2.21624	0.026675	0.112432	0.949111
ENSG00000042980.13	8	24294069	24359014	ADAM28	ADAM metallopeptidase domain 28 [Source:HGNC Symbol;Acc:HGNC:206]	protein_coding	3.13284	3.70664	1.66137	2.23108	0.0256761	0.109296	0.961397
ENSG00000129009.13	15	74173710	74176872	ISLR	immunoglobulin superfamily containing leucine rich repeat [Source:HGNC Symbol;Acc:HGNC:6133]	protein_coding	0.947969	3.7028	2.45716	1.50694	0.131825	NA	#VALUE!
ENSG00000237353.7	11	125833316	125840072	PATE4	prostate and testis expressed 4 [Source:HGNC Symbol;Acc:HGNC:35427]	protein_coding	0.994489	3.69499	2.25663	1.63739	0.101549	NA	#VALUE!
ENSG00000230955.1	1	37860697	37861580	AL929472.2	novel transcript	lncRNA	2.52284	3.69348	2.51987	1.46574	0.142718	0.357701	0.446479
ENSG00000183248.12	19	7868719	7874390	PRR36	proline rich 36 [Source:HGNC Symbol;Acc:HGNC:26172]	protein_coding	2.1992	3.69287	1.80297	2.04821	0.0405391	0.153148	0.814889
ENSG00000197632.9	18	63871692	63903888	SERPINB2	serpin family B member 2 [Source:HGNC Symbol;Acc:HGNC:8584]	protein_coding	0.911171	3.68965	2.99468	1.23207	0.217924	NA	#VALUE!
ENSG00000186301.8	1	16645622	16650289	MST1P2	macrophage stimulating 1 pseudogene 2 [Source:HGNC Symbol;Acc:HGNC:7383]	unprocessed_pseudogene	2.04098	3.68948	2.0299	1.81757	0.0691295	NA	#VALUE!
ENSG00000179603.18	7	126438598	127253093	GRM8	glutamate metabotropic receptor 8 [Source:HGNC Symbol;Acc:HGNC:4600]	protein_coding	0.914545	3.6881	2.45929	1.49966	0.133703	NA	#VALUE!
ENSG00000278250.1	12	120018900	120019261	Metazoa_SRP	Metazoan signal recognition particle RNA [Source:RFAM;Acc:RF00017]	misc_RNA	2.12221	3.68764	3.16204	1.16622	0.243524	0.494012	0.306262
ENSG00000273520.5	7	73020338	73029766	SPDYE8	speedy/RINGO cell cycle regulator family member E8 [Source:HGNC Symbol;Acc:HGNC:33771]	protein_coding	0.974641	3.68575	3.54742	1.03899	0.298808	NA	#VALUE!
ENSG00000267232.1	19	1875016	1875992	AC012615.5	novel transcript	lncRNA	0.821633	3.68438	3.94781	0.933273	0.350679	NA	#VALUE!
ENSG00000224309.7	21	13038160	13067033	ANKRD30BP2	ankyrin repeat domain 30B pseudogene 2 [Source:HGNC Symbol;Acc:HGNC:16620]	transcribed_unprocessed_pseudogene	4.42202	3.68398	1.27698	2.88491	0.0039153	0.0257517	1.58919
ENSG00000251676.2	4	131727587	131791492	SNHG27	small nucleolar RNA host gene 27 [Source:HGNC Symbol;Acc:HGNC:53481]	lncRNA	1.66765	3.68101	1.74998	2.10346	0.0354255	NA	#VALUE!
ENSG00000075618.18	7	5592816	5606655	FSCN1	fascin actin-bundling protein 1 [Source:HGNC Symbol;Acc:HGNC:11148]	protein_coding	17.6829	3.6805	0.728522	5.05201	4.37e-07	9.43e-06	5.02549
ENSG00000204947.9	7	149102784	149126324	ZNF425	zinc finger protein 425 [Source:HGNC Symbol;Acc:HGNC:20690]	protein_coding	41.5513	3.67581	0.417208	8.81049	1.25e-18	1.2e-16	15.9208
ENSG00000229922.5	6	137945366	137972522	LINC02865	long intergenic non-protein coding RNA 2865 [Source:HGNC Symbol;Acc:HGNC:54516]	lncRNA	1.16735	3.6735	2.25976	1.62562	0.104031	NA	#VALUE!
ENSG00000235601.1	9	93955597	93959140	BARX1-DT	BARX1 divergent transcript [Source:HGNC Symbol;Acc:HGNC:50673]	lncRNA	2.53511	3.66848	2.06423	1.77717	0.0755405	0.23651	0.62615
ENSG00000135902.10	2	232525993	232536667	CHRND	cholinergic receptor nicotinic delta subunit [Source:HGNC Symbol;Acc:HGNC:1965]	protein_coding	2.70503	3.66488	1.651	2.2198	0.0264323	0.111683	0.952012
ENSG00000113327.17	5	162000057	162162977	GABRG2	gamma-aminobutyric acid type A receptor subunit gamma2 [Source:HGNC Symbol;Acc:HGNC:4087]	protein_coding	6.53671	3.66467	1.2913	2.83796	0.00454027	0.0289638	1.53814
ENSG00000163554.15	1	158610704	158686715	SPTA1	spectrin alpha, erythrocytic 1 [Source:HGNC Symbol;Acc:HGNC:11272]	protein_coding	1.9989	3.66452	2.19463	1.66976	0.0949666	NA	#VALUE!
ENSG00000113430.10	5	1877413	1887236	IRX4	iroquois homeobox 4 [Source:HGNC Symbol;Acc:HGNC:6129]	protein_coding	5.61957	3.66321	1.41337	2.59182	0.00954692	0.0520365	1.28369
ENSG00000154529.15	9	41890314	42129510	CNTNAP3B	contactin associated protein family member 3B [Source:HGNC Symbol;Acc:HGNC:32035]	protein_coding	9.86291	3.66256	1.35898	2.69508	0.00703724	0.040709	1.39031
ENSG00000130589.16	20	63558086	63574239	HELZ2	helicase with zinc finger 2 [Source:HGNC Symbol;Acc:HGNC:30021]	protein_coding	366.578	3.66111	0.301104	12.159	5.14e-34	1.31e-31	30.8827
ENSG00000170412.18	17	74424851	74451653	GPRC5C	G protein-coupled receptor class C group 5 member C [Source:HGNC Symbol;Acc:HGNC:13309]	protein_coding	6.37251	3.66005	1.19652	3.05892	0.00222136	0.0162784	1.78839
ENSG00000261644.2	16	50727417	50742815	AC007728.2	novel transcript, antisense to CYLD and NOD2	lncRNA	4.26948	3.65925	1.19156	3.07097	0.00213366	0.0157336	1.80317
ENSG00000259049.1	14	52775237	52777740	AL139317.3	novel transcript, antisense to GNPNAT1	lncRNA	0.812079	3.65843	3.94855	0.926525	0.354173	NA	#VALUE!
ENSG00000288208.1	1	45329262	45491155	AL451136.1	novel protein	protein_coding	0.812079	3.65843	3.94855	0.926525	0.354173	NA	#VALUE!
ENSG00000197421.10	22	18773665	18843399	GGT3P	gamma-glutamyltransferase 3 pseudogene [Source:HGNC Symbol;Acc:HGNC:4252]	transcribed_unprocessed_pseudogene	0.888583	3.65766	3.62624	1.00866	0.313136	NA	#VALUE!
ENSG00000285245.1	9	133098121	133163914	AL162417.1	novel protein	protein_coding	1.50062	3.65679	3.35797	1.08899	0.276159	NA	#VALUE!
ENSG00000246283.2	15	42739118	42743202	AC090510.1	novel transcript	lncRNA	1.61879	3.65528	2.76835	1.32038	0.186708	NA	#VALUE!
ENSG00000276853.1	12	65171262	65171917	AC026124.2	novel transcript, sense intronic to LEMD3	lncRNA	6.8597	3.65089	1.12768	3.23753	0.0012057	0.00984914	2.0066
ENSG00000165309.14	10	22928024	23038523	ARMC3	armadillo repeat containing 3 [Source:HGNC Symbol;Acc:HGNC:30964]	protein_coding	0.851567	3.64967	2.9261	1.24728	0.212295	NA	#VALUE!
ENSG00000122432.18	1	84506300	84566194	SPATA1	spermatogenesis associated 1 [Source:HGNC Symbol;Acc:HGNC:14682]	protein_coding	5.45259	3.64797	1.14219	3.19385	0.0014039	0.0111263	1.95365
ENSG00000138646.9	4	88457119	88506163	HERC5	HECT and RLD domain containing E3 ubiquitin protein ligase 5 [Source:HGNC Symbol;Acc:HGNC:24368]	protein_coding	17.5392	3.64595	0.708469	5.14624	2.66e-07	6.03e-06	5.21968
ENSG00000187054.16	4	67909395	67964140	TMPRSS11A	transmembrane serine protease 11A [Source:HGNC Symbol;Acc:HGNC:27954]	protein_coding	0.895823	3.64454	2.5051	1.45485	0.145711	NA	#VALUE!
ENSG00000154227.14	15	100400395	100544995	CERS3	ceramide synthase 3 [Source:HGNC Symbol;Acc:HGNC:23752]	protein_coding	3.36	3.64268	1.6433	2.21668	0.0266447	0.112329	0.949507
ENSG00000108828.16	17	43014607	43025123	VAT1	vesicle amine transport 1 [Source:HGNC Symbol;Acc:HGNC:16919]	protein_coding	22.5722	3.64129	0.679218	5.36101	8.28e-08	2.06e-06	5.68613
ENSG00000224467.1	2	161096231	161160224	TANK-AS1	TANK antisense RNA 1 [Source:HGNC Symbol;Acc:HGNC:40575]	lncRNA	0.879403	3.63998	2.95475	1.23191	0.217984	NA	#VALUE!
ENSG00000237767.2	20	40004216	40011323	LINC01370	long intergenic non-protein coding RNA 1370 [Source:HGNC Symbol;Acc:HGNC:50608]	lncRNA	1.28937	3.63987	2.52939	1.43903	0.150142	NA	#VALUE!
ENSG00000174963.18	3	147386046	147406809	ZIC4	Zic family member 4 [Source:HGNC Symbol;Acc:HGNC:20393]	protein_coding	1.39526	3.63895	2.27635	1.59859	0.109912	NA	#VALUE!
ENSG00000214866.9	2	3703575	3848008	DCDC2C	doublecortin domain containing 2C [Source:HGNC Symbol;Acc:HGNC:32696]	protein_coding	1.01012	3.63889	2.24242	1.62275	0.104642	NA	#VALUE!
ENSG00000176716.5	11	7726436	7729684	OR10AB1P	olfactory receptor family 10 subfamily AB member 1 pseudogene [Source:HGNC Symbol;Acc:HGNC:14804]	transcribed_unprocessed_pseudogene	1.06407	3.63699	2.43018	1.49659	0.134499	NA	#VALUE!
ENSG00000233975.2	1	27660328	27666279	LINC02574	long intergenic non-protein coding RNA 2574 [Source:HGNC Symbol;Acc:HGNC:53746]	lncRNA	5.69607	3.63654	1.25652	2.89413	0.00380207	0.0251448	1.59955
ENSG00000260683.1	X	127660631	127662530	AL591643.1	novel transcript	lncRNA	2.31807	3.63469	1.79699	2.02265	0.0431091	0.160163	0.795438
ENSG00000220506.2	6	111494991	111495713	AL136310.1	novel pseudogene	processed_pseudogene	0.974971	3.63223	2.90897	1.24863	0.2118	NA	#VALUE!
ENSG00000239670.1	1	32986952	32988233	AL355864.2	ribosomal protein S2 (RPS2) pseudogene	unprocessed_pseudogene	2.23229	3.62951	1.61306	2.25008	0.024444	0.105334	0.97743
ENSG00000286270.2	20	23722589	23745524	AL591074.2	novel transcript	lncRNA	0.970381	3.62473	2.92705	1.23835	0.215585	NA	#VALUE!
ENSG00000223569.8	4	9234385	9236046	USP17L15	ubiquitin specific peptidase 17 like family member 15 [Source:HGNC Symbol;Acc:HGNC:44443]	protein_coding	8.09616	3.62451	1.41593	2.55981	0.010473	0.0559528	1.25218
ENSG00000154165.5	3	98531978	98534681	GPR15	G protein-coupled receptor 15 [Source:HGNC Symbol;Acc:HGNC:4469]	protein_coding	1.42226	3.61925	2.12193	1.70564	0.0880752	NA	#VALUE!
ENSG00000169194.9	5	132656263	132661110	IL13	interleukin 13 [Source:HGNC Symbol;Acc:HGNC:5973]	protein_coding	0.907348	3.61875	2.61629	1.38316	0.166616	NA	#VALUE!
ENSG00000213137.3	12	120845110	120845647	ARF1P2	ADP ribosylation factor 1 pseudogene 2 [Source:HGNC Symbol;Acc:HGNC:39883]	processed_pseudogene	1.62808	3.61869	2.07968	1.74002	0.0818548	NA	#VALUE!
ENSG00000080007.8	6	73394828	73417566	DDX43	DEAD-box helicase 43 [Source:HGNC Symbol;Acc:HGNC:18677]	protein_coding	1.02332	3.61736	3.01014	1.20173	0.22947	NA	#VALUE!
ENSG00000227619.3	9	129575117	129584556	AL391056.1	novel transcript	lncRNA	11.9668	3.61515	0.890597	4.05925	4.92e-05	0.000650896	3.18649
ENSG00000234042.1	9	63703065	63703755	AL591438.2	novel pseudogene	processed_pseudogene	0.954354	3.61404	2.27216	1.59058	0.111705	NA	#VALUE!
ENSG00000173175.15	3	123282296	123449090	ADCY5	adenylate cyclase 5 [Source:HGNC Symbol;Acc:HGNC:236]	protein_coding	2.92724	3.61285	1.84543	1.95772	0.0502624	0.178987	0.747179
ENSG00000199785.1	11	811681	811814	SNORA52	small nucleolar RNA, H/ACA box 52 [Source:HGNC Symbol;Acc:HGNC:32645]	snoRNA	0.784537	3.61094	3.94994	0.914176	0.360625	NA	#VALUE!
ENSG00000283886.3	9	39816599	39874562	BX664615.2		protein_coding	0.784537	3.61094	3.94994	0.914176	0.360625	NA	#VALUE!
ENSG00000257954.1	12	49389516	49390162	AC125611.2	FGFR1 oncogene partner 2 (FGFR1OP2) pseudogene	processed_pseudogene	6.69144	3.61092	1.12201	3.21825	0.00128973	0.0103993	1.983
ENSG00000274266.1	1	28507366	28507571	SNORA73A	small nucleolar RNA, H/ACA box 73A [Source:HGNC Symbol;Acc:HGNC:10115]	snoRNA	1.13583	3.61052	3.54093	1.01965	0.307893	NA	#VALUE!
ENSG00000248235.6	8	22589274	22602084	AC037459.1	novel protein	protein_coding	1.22619	3.61044	3.48126	1.03711	0.299685	NA	#VALUE!
ENSG00000236235.1	22	15290718	15297196	AP000542.1	Ankyrin repeat domain 30A (ANKRD30A) pseudogene	unprocessed_pseudogene	0.784928	3.60986	2.92473	1.23425	0.217109	NA	#VALUE!
ENSG00000172243.18	12	10116777	10130258	CLEC7A	C-type lectin domain containing 7A [Source:HGNC Symbol;Acc:HGNC:14558]	protein_coding	15.683	3.60756	0.774522	4.65779	3.2e-06	5.82e-05	4.23508
ENSG00000177469.13	17	42402449	42423256	CAVIN1	caveolae associated protein 1 [Source:HGNC Symbol;Acc:HGNC:9688]	protein_coding	2.37764	3.60638	1.87044	1.92809	0.0538441	0.187703	0.726528
ENSG00000149596.7	20	44106590	44187188	JPH2	junctophilin 2 [Source:HGNC Symbol;Acc:HGNC:14202]	protein_coding	2.30073	3.6041	1.59475	2.25997	0.023823	0.103232	0.986187
ENSG00000256209.2	12	131462853	131529894	AC073578.1	novel transcript	lncRNA	1.16184	3.60189	2.15146	1.67416	0.094099	NA	#VALUE!
ENSG00000258752.2	14	89349377	89366081	AL357093.2	novel transcript, antisense to FOXN3	lncRNA	8.1555	3.59982	1.14124	3.15431	0.00160879	0.012493	1.90333
ENSG00000177464.5	19	45589764	45602212	GPR4	G protein-coupled receptor 4 [Source:HGNC Symbol;Acc:HGNC:4497]	protein_coding	1.19834	3.59923	2.13915	1.68255	0.0924624	NA	#VALUE!
ENSG00000180662.8	14	65467807	65468341	RPL21P8	ribosomal protein L21 pseudogene 8 [Source:HGNC Symbol;Acc:HGNC:19779]	processed_pseudogene	1.19834	3.59923	2.13915	1.68255	0.0924624	NA	#VALUE!
ENSG00000279019.1	16	57140896	57144586	AC009090.4	TEC	TEC	1.17937	3.59814	2.00112	1.79806	0.0721669	NA	#VALUE!
ENSG00000279718.1	21	9364467	9365225	SNX18P12	sorting nexin 18 pseudogene 12 [Source:HGNC Symbol;Acc:HGNC:39620]	processed_pseudogene	1.37297	3.59754	1.94022	1.85419	0.0637123	NA	#VALUE!
ENSG00000232139.6	10	118341437	118398468	LINC00867	long intergenic non-protein coding RNA 867 [Source:HGNC Symbol;Acc:HGNC:45265]	lncRNA	0.858711	3.5951	2.49955	1.4383	0.150349	NA	#VALUE!
ENSG00000266946.1	18	58690356	58692153	MRPL37P1	mitochondrial ribosomal protein L37 pseudogene 1 [Source:HGNC Symbol;Acc:HGNC:31003]	processed_pseudogene	0.86447	3.59491	2.96173	1.21379	0.224829	NA	#VALUE!
ENSG00000277566.1	12	113249466	113250042	AC089999.2	novel transcript, sense intronic to TPCN1	lncRNA	1.17049	3.59388	2.49038	1.44311	0.14899	NA	#VALUE!
ENSG00000254973.2	8	143758153	143771870	AC105219.3	novel transcript	lncRNA	1.21537	3.59299	2.27166	1.58166	0.113727	NA	#VALUE!
ENSG00000266242.1	18	14485806	14487501	GRAMD4P7	GRAM domain containing 4 pseudogene 7 [Source:HGNC Symbol;Acc:HGNC:49142]	processed_pseudogene	1.39957	3.59237	2.12233	1.69265	0.0905216	NA	#VALUE!
ENSG00000126561.18	17	42287547	42311943	STAT5A	signal transducer and activator of transcription 5A [Source:HGNC Symbol;Acc:HGNC:11366]	protein_coding	11.8768	3.59161	0.839232	4.27964	1.87e-05	0.000278805	3.5547
ENSG00000264030.2	2	10280628	10280891	RN7SL66P	RNA, 7SL, cytoplasmic 66, pseudogene [Source:HGNC Symbol;Acc:HGNC:46082]	misc_RNA	0.771548	3.58713	2.93665	1.22151	0.221895	NA	#VALUE!
ENSG00000285085.1	6	32150495	32154373	AL662884.4	novel protein	protein_coding	2.18948	3.58665	1.87342	1.91449	0.0555578	0.191449	0.717947
ENSG00000006788.14	17	10300865	10373130	MYH13	myosin heavy chain 13 [Source:HGNC Symbol;Acc:HGNC:7571]	protein_coding	1.05348	3.58524	2.02757	1.76825	0.0770196	NA	#VALUE!
ENSG00000171570.11	19	40778242	40808418	RAB4B-EGLN2	RAB4B-EGLN2 readthrough (NMD candidate) [Source:HGNC Symbol;Acc:HGNC:44465]	protein_coding	1.84271	3.5825	2.11275	1.69566	0.0899499	NA	#VALUE!
ENSG00000068078.20	4	1793293	1808872	FGFR3	fibroblast growth factor receptor 3 [Source:HGNC Symbol;Acc:HGNC:3690]	protein_coding	1.07842	3.58231	2.1801	1.64318	0.100345	NA	#VALUE!
ENSG00000128052.10	4	55078481	55125595	KDR	kinase insert domain receptor [Source:HGNC Symbol;Acc:HGNC:6307]	protein_coding	0.766957	3.57935	2.89376	1.23692	0.216117	NA	#VALUE!
ENSG00000259442.1	15	82744223	82750289	AC105339.3	novel transcript, antisense FSD2	lncRNA	1.35245	3.57913	2.48005	1.44317	0.148973	NA	#VALUE!
ENSG00000086548.9	19	41750977	41772211	CEACAM6	CEA cell adhesion molecule 6 [Source:HGNC Symbol;Acc:HGNC:1818]	protein_coding	0.919966	3.57911	2.44706	1.46262	0.143572	NA	#VALUE!
ENSG00000258572.1	14	95516136	95517911	AL133467.1	novel transcript	lncRNA	1.08949	3.57888	2.18518	1.63779	0.101464	NA	#VALUE!
ENSG00000227289.2	Y	2881683	2890551	HSFY3P	heat shock transcription factor Y-linked 3, pseudogene [Source:HGNC Symbol;Acc:HGNC:37119]	transcribed_unprocessed_pseudogene	1.21373	3.57847	1.91303	1.87058	0.0614031	NA	#VALUE!
ENSG00000251151.2	12	53981509	53985519	HOXC-AS3	HOXC cluster antisense RNA 3 [Source:HGNC Symbol;Acc:HGNC:43751]	lncRNA	0.984911	3.57732	2.96193	1.20776	0.227138	NA	#VALUE!
ENSG00000226921.7	13	113878489	113883651	LINC00454	long intergenic non-protein coding RNA 454 [Source:HGNC Symbol;Acc:HGNC:42802]	lncRNA	3.08725	3.57391	1.64749	2.1693	0.0300598	0.122777	0.910884
ENSG00000238107.1	1	148295180	148297556	LINC02806	long intergenic non-protein coding RNA 2806 [Source:HGNC Symbol;Acc:HGNC:27628]	lncRNA	1.27381	3.57217	1.9708	1.81255	0.0699016	NA	#VALUE!
ENSG00000188306.6	3	169821922	169837775	LRRIQ4	leucine rich repeats and IQ motif containing 4 [Source:HGNC Symbol;Acc:HGNC:34298]	protein_coding	1.23279	3.57192	2.20562	1.61947	0.105347	NA	#VALUE!
ENSG00000274686.1	10	77966173	77966440	Metazoa_SRP	Metazoan signal recognition particle RNA [Source:RFAM;Acc:RF00017]	misc_RNA	1.14489	3.57172	2.50034	1.42849	0.15315	NA	#VALUE!
ENSG00000141655.17	18	62325287	62391288	TNFRSF11A	TNF receptor superfamily member 11a [Source:HGNC Symbol;Acc:HGNC:11908]	protein_coding	1.91133	3.56954	2.26255	1.57766	0.114643	NA	#VALUE!
ENSG00000282608.2	1	111499429	111503633	ADORA3	adenosine A3 receptor [Source:HGNC Symbol;Acc:HGNC:268]	protein_coding	0.91375	3.56845	2.46564	1.44727	0.147821	NA	#VALUE!
ENSG00000073008.15	19	44643798	44666162	PVR	PVR cell adhesion molecule [Source:HGNC Symbol;Acc:HGNC:9705]	protein_coding	3.30947	3.56696	1.7027	2.09488	0.0361816	0.141029	0.85069
ENSG00000259883.2	15	41921417	41929286	EHD4-AS1	EHD4 antisense RNA 1 [Source:HGNC Symbol;Acc:HGNC:51418]	lncRNA	1.49831	3.5654	2.05489	1.73508	0.0827261	NA	#VALUE!
ENSG00000267734.1	1	86932199	86934891	AL121989.1	novel transcript, antisense to HS2ST1	lncRNA	1.07562	3.56426	2.50515	1.42278	0.154801	NA	#VALUE!
ENSG00000261987.2	17	19166896	19169668	KYNUP1	kynureninase pseudogene 1 [Source:HGNC Symbol;Acc:HGNC:39199]	unprocessed_pseudogene	0.757777	3.56323	3.61476	0.985745	0.324258	NA	#VALUE!
ENSG00000282051.1	19	197961	200775	AC010507.1	novel pseudogene	transcribed_processed_pseudogene	0.757777	3.56323	3.61476	0.985745	0.324258	NA	#VALUE!
ENSG00000260192.3	5	124808981	125602227	LINC02240	long intergenic non-protein coding RNA 2240 [Source:HGNC Symbol;Acc:HGNC:53118]	lncRNA	6.02346	3.56302	1.76814	2.01512	0.0438923	0.162115	0.790176
ENSG00000157423.18	16	70802084	71230722	HYDIN	HYDIN axonemal central pair apparatus protein [Source:HGNC Symbol;Acc:HGNC:19368]	protein_coding	7.72628	3.56256	1.1599	3.07143	0.00213037	0.0157154	1.80367
ENSG00000102287.19	X	151953124	151974680	GABRE	gamma-aminobutyric acid type A receptor subunit epsilon [Source:HGNC Symbol;Acc:HGNC:4085]	protein_coding	0.98309	3.55702	2.50069	1.42242	0.154906	NA	#VALUE!
ENSG00000150760.13	10	126905409	127452517	DOCK1	dedicator of cytokinesis 1 [Source:HGNC Symbol;Acc:HGNC:2987]	protein_coding	0.830082	3.55697	2.52064	1.41114	0.158204	NA	#VALUE!
ENSG00000213014.3	19	56317177	56318008	VN2R17P	vomeronasal 2 receptor 17, pseudogene [Source:HGNC Symbol;Acc:HGNC:33223]	processed_pseudogene	0.830082	3.55697	2.52064	1.41114	0.158204	NA	#VALUE!
ENSG00000226318.1	10	67960702	67961464	RPS3AP38	RPS3A pseudogene 38 [Source:HGNC Symbol;Acc:HGNC:36145]	processed_pseudogene	0.830082	3.55697	2.52064	1.41114	0.158204	NA	#VALUE!
ENSG00000236325.1	22	17192936	17193308	RPL32P5	ribosomal protein L32 pseudogene 5 [Source:HGNC Symbol;Acc:HGNC:10338]	processed_pseudogene	0.830082	3.55697	2.52064	1.41114	0.158204	NA	#VALUE!
ENSG00000144452.15	2	214931542	215138626	ABCA12	ATP binding cassette subfamily A member 12 [Source:HGNC Symbol;Acc:HGNC:14637]	protein_coding	3.50703	3.55583	1.76183	2.01826	0.0435646	0.161284	0.792409
ENSG00000255328.1	11	327171	330122	AC136475.5	novel transcript	lncRNA	1.17815	3.55501	2.00451	1.7735	0.0761453	NA	#VALUE!
ENSG00000157322.17	16	69950705	69964452	CLEC18A	C-type lectin domain family 18 member A [Source:HGNC Symbol;Acc:HGNC:30388]	protein_coding	2.79752	3.55378	1.65026	2.15346	0.0312824	0.126484	0.897966
ENSG00000279640.1	12	132100013	132100820	AC138466.5	novel transcript	TEC	1.22452	3.55292	1.95337	1.81886	0.0689321	NA	#VALUE!
ENSG00000253457.3	8	30638580	30646064	SMIM18	small integral membrane protein 18 [Source:HGNC Symbol;Acc:HGNC:42973]	protein_coding	1.14802	3.55244	2.00275	1.77378	0.0760993	NA	#VALUE!
ENSG00000244515.1	3	157162663	157163932	KRT18P34	keratin 18 pseudogene 34 [Source:HGNC Symbol;Acc:HGNC:33403]	processed_pseudogene	1.33183	3.55163	2.10078	1.69062	0.0909092	NA	#VALUE!
ENSG00000260763.1	5	4436850	4440259	AC106799.3	novel transcript	lncRNA	1.37039	3.55127	2.15158	1.65054	0.0988333	NA	#VALUE!
ENSG00000204963.6	5	140834248	141012347	PCDHA7	protocadherin alpha 7 [Source:HGNC Symbol;Acc:HGNC:8673]	protein_coding	0.990327	3.55096	2.19976	1.61425	0.106473	NA	#VALUE!
ENSG00000226375.1	1	173174300	173175503	AL022310.1	novel transcript	lncRNA	1.01909	3.55091	2.20825	1.60802	0.107831	NA	#VALUE!
ENSG00000262678.1	17	4986466	4987324	AC004771.4	Novel transcript, antisense to CAMTA2	lncRNA	0.837319	3.54947	2.51285	1.41253	0.157794	NA	#VALUE!
ENSG00000130287.14	19	19211958	19252233	NCAN	neurocan [Source:HGNC Symbol;Acc:HGNC:2465]	protein_coding	3.90875	3.54576	1.60024	2.21577	0.0267071	0.112538	0.9487
ENSG00000142173.16	21	46098112	46132848	COL6A2	collagen type VI alpha 2 chain [Source:HGNC Symbol;Acc:HGNC:2212]	protein_coding	2.06547	3.54499	2.19406	1.61572	0.106154	0.294957	0.530241
ENSG00000170549.4	5	3595832	3601403	IRX1	iroquois homeobox 1 [Source:HGNC Symbol;Acc:HGNC:14358]	protein_coding	1.02633	3.5435	2.25283	1.57291	0.11574	NA	#VALUE!
ENSG00000003402.20	2	201116154	201176687	CFLAR	CASP8 and FADD like apoptosis regulator [Source:HGNC Symbol;Acc:HGNC:1876]	protein_coding	297.915	3.54287	0.270012	13.1212	2.49e-39	8.7e-37	36.0605
ENSG00000262147.1	17	82587313	82588411	AC124283.2	novel transcript, antisense FOXK2	lncRNA	0.92106	3.54033	2.94232	1.20324	0.228883	NA	#VALUE!
ENSG00000257839.1	12	76032658	76033897	AC011611.4	novel transcript, antisense to PHLDA1	lncRNA	1.0817	3.53455	2.51555	1.40508	0.159998	NA	#VALUE!
ENSG00000169885.10	1	1915108	1917296	CALML6	calmodulin like 6 [Source:HGNC Symbol;Acc:HGNC:24193]	protein_coding	1.26267	3.53185	2.30367	1.53314	0.125241	NA	#VALUE!
ENSG00000280136.2	17	88641	118578	AC240565.1	novel transcript	lncRNA	0.740197	3.53115	3.63941	0.970254	0.33192	NA	#VALUE!
ENSG00000225703.1	7	76972679	76976961	AC114737.1	novel transcript	lncRNA	1.12281	3.52948	2.228	1.58414	0.113161	NA	#VALUE!
ENSG00000250614.1	7	76474587	76478856	AC005522.1	novel transcript, antisense to DTX2	lncRNA	1.12281	3.52948	2.228	1.58414	0.113161	NA	#VALUE!
ENSG00000228789.8	6	31053450	31059890	HCG22	HLA complex group 22 [Source:HGNC Symbol;Acc:HGNC:27780]	transcribed_unitary_pseudogene	1.45908	3.52915	2.05293	1.71908	0.0856001	NA	#VALUE!
ENSG00000134531.10	12	13196723	13219941	EMP1	epithelial membrane protein 1 [Source:HGNC Symbol;Acc:HGNC:3333]	protein_coding	4.6974	3.52777	1.43056	2.46601	0.0136627	0.0682773	1.16572
ENSG00000258567.1	Y	11306918	11308181	DUX4L16	double homeobox 4 like 16 (pseudogene) [Source:HGNC Symbol;Acc:HGNC:37719]	unprocessed_pseudogene	0.96512	3.52661	2.56534	1.37472	0.169219	NA	#VALUE!
ENSG00000261527.1	16	69443240	69444290	AC026464.5	transmembrane protein 111 (TMEM111) pseudogene	processed_pseudogene	0.823939	3.52652	2.57964	1.36706	0.171606	NA	#VALUE!
ENSG00000238122.1	1	108261196	108273689	AL359258.1	novel transcript	lncRNA	0.812111	3.52646	2.5899	1.36162	0.173318	NA	#VALUE!
ENSG00000235548.1	2	156033247	156034080	HEBP2P1	HEBP2 pseudogene 1 [Source:HGNC Symbol;Acc:HGNC:54784]	processed_pseudogene	1.45972	3.52537	2.0357	1.73177	0.0833146	NA	#VALUE!
ENSG00000091428.18	2	172735274	173052893	RAPGEF4	Rap guanine nucleotide exchange factor 4 [Source:HGNC Symbol;Acc:HGNC:16626]	protein_coding	0.768373	3.52512	3.01208	1.17033	0.241869	NA	#VALUE!
ENSG00000260918.1	4	47431960	47438959	AC107398.3	novel transcript, overlapping GABRB1	lncRNA	2.67522	3.52341	1.63934	2.14928	0.0316123	0.12749	0.894525
ENSG00000288684.1	9	32455323	32552603	AL353671.1	novel protein	protein_coding	9.99404	3.51903	3.76943	0.933571	0.350525	0.608218	0.215941
ENSG00000286977.1	X	57222706	57224791	Z83745.1	novel transcript	lncRNA	2.1445	3.51762	2.08114	1.69023	0.090983	0.266757	0.573884
ENSG00000248327.1	4	165547532	165551060	NOL8P1	nucleolar protein 8 pseudogene 1 [Source:HGNC Symbol;Acc:HGNC:49557]	processed_pseudogene	0.807521	3.51635	3.01015	1.16816	0.242741	NA	#VALUE!
ENSG00000232027.2	1	51372270	51373224	AL671986.1	proteasome (prosome, macropain) 26S subunit, non-ATPase, 7 (Mov34 homolog) (PSMD7) pseudogene	processed_pseudogene	0.731017	3.51434	3.65271	0.962118	0.33599	NA	#VALUE!
ENSG00000079263.19	2	230203110	230313215	SP140	SP140 nuclear body protein [Source:HGNC Symbol;Acc:HGNC:17133]	protein_coding	128.393	3.51387	0.500022	7.02743	2.1e-12	1.03e-10	9.98716
ENSG00000148735.15	10	113751262	113783429	PLEKHS1	pleckstrin homology domain containing S1 [Source:HGNC Symbol;Acc:HGNC:26285]	protein_coding	0.827715	3.51323	3.70279	0.948804	0.34272	NA	#VALUE!
ENSG00000185339.9	22	30607003	30627271	TCN2	transcobalamin 2 [Source:HGNC Symbol;Acc:HGNC:11653]	protein_coding	1.77914	3.50984	1.78718	1.9639	0.0495416	NA	#VALUE!
ENSG00000067840.12	X	153802166	153830565	PDZD4	PDZ domain containing 4 [Source:HGNC Symbol;Acc:HGNC:21167]	protein_coding	2.75101	3.50777	2.14896	1.63231	0.102615	0.288146	0.540388
ENSG00000177103.15	11	117427772	117817525	DSCAML1	DS cell adhesion molecule like 1 [Source:HGNC Symbol;Acc:HGNC:14656]	protein_coding	2.64974	3.50769	2.00566	1.7489	0.0803089	0.245414	0.610101
ENSG00000256463.8	18	78980275	79002677	SALL3	spalt like transcription factor 3 [Source:HGNC Symbol;Acc:HGNC:10527]	protein_coding	1.01425	3.50588	2.22278	1.57725	0.114737	NA	#VALUE!
ENSG00000280033.1	17	32159311	32160371	AC116407.4	TEC	TEC	1.56344	3.50438	2.06361	1.69818	0.0894741	NA	#VALUE!
ENSG00000039987.7	19	12751702	12758458	BEST2	bestrophin 2 [Source:HGNC Symbol;Acc:HGNC:17107]	protein_coding	6.5936	3.50426	1.03844	3.37455	0.00073937	0.00652568	2.18537
ENSG00000162391.12	1	54609181	54623556	FAM151A	family with sequence similarity 151 member A [Source:HGNC Symbol;Acc:HGNC:25032]	protein_coding	2.07788	3.50396	1.77617	1.97277	0.0485223	0.174706	0.757691
ENSG00000217527.1	6	53336943	53337346	RPS16P5	ribosomal protein S16 pseudogene 5 [Source:HGNC Symbol;Acc:HGNC:36183]	transcribed_processed_pseudogene	2.4718	3.50207	1.58789	2.20549	0.0274194	0.114775	0.940153
ENSG00000185133.14	22	31122731	31134697	INPP5J	inositol polyphosphate-5-phosphatase J [Source:HGNC Symbol;Acc:HGNC:8956]	protein_coding	5.80979	3.50172	1.18528	2.95434	0.00313339	0.0214151	1.66928
ENSG00000275496.4	21	6228966	6267317	CU633906.1	uncharacterized LOC102724701 [Source:NCBI gene (formerly Entrezgene);Acc:102724701]	lncRNA	0.896126	3.50115	3.00899	1.16356	0.2446	NA	#VALUE!
ENSG00000143631.11	1	152302165	152325239	FLG	filaggrin [Source:HGNC Symbol;Acc:HGNC:3748]	protein_coding	0.798731	3.50005	3.08316	1.13521	0.256286	NA	#VALUE!
ENSG00000105278.12	19	3804024	3869038	ZFR2	zinc finger RNA binding protein 2 [Source:HGNC Symbol;Acc:HGNC:29189]	protein_coding	8.47171	3.49819	1.00655	3.47543	0.000510033	0.0047551	2.32284
ENSG00000075673.12	13	24680408	24712472	ATP12A	ATPase H+/K+ transporting non-gastric alpha2 subunit [Source:HGNC Symbol;Acc:HGNC:13816]	protein_coding	0.955462	3.49788	2.25989	1.54781	0.121667	NA	#VALUE!
ENSG00000057019.16	3	98795941	98901695	DCBLD2	discoidin, CUB and LCCL domain containing 2 [Source:HGNC Symbol;Acc:HGNC:24627]	protein_coding	7.78456	3.49624	1.26324	2.76768	0.00564574	0.0342226	1.46569
ENSG00000141449.15	18	21242242	21525417	GREB1L	GREB1 like retinoic acid receptor coactivator [Source:HGNC Symbol;Acc:HGNC:31042]	protein_coding	5.61741	3.49601	1.21123	2.88632	0.00389771	0.0256718	1.59054
ENSG00000279795.1	16	32787962	32788944	AC138907.10	novel transcript	TEC	2.15826	3.49292	1.86423	1.87365	0.0609782	0.203475	0.691489
ENSG00000286620.1	1	145459798	145462007	AC239860.2	TEC	TEC	1.89455	3.49255	1.69697	2.05811	0.03958	NA	#VALUE!
ENSG00000270164.1	19	41535183	41536904	LINC01480	long intergenic non-protein coding RNA 1480 [Source:HGNC Symbol;Acc:HGNC:51124]	lncRNA	13.5156	3.49041	0.749941	4.65425	3.25e-06	5.9e-05	4.22915
ENSG00000204396.11	6	31765590	31777328	VWA7	von Willebrand factor A domain containing 7 [Source:HGNC Symbol;Acc:HGNC:13939]	protein_coding	10.9306	3.48932	0.867405	4.0227	5.75e-05	0.000738044	3.13192
ENSG00000214182.5	13	81689911	81691072	PTMAP5	prothymosin alpha pseudogene 5 [Source:HGNC Symbol;Acc:HGNC:9628]	transcribed_processed_pseudogene	1.87364	3.48473	2.25105	1.54805	0.121611	NA	#VALUE!
ENSG00000172059.11	2	10042849	10054836	KLF11	Kruppel like factor 11 [Source:HGNC Symbol;Acc:HGNC:11811]	protein_coding	2.52618	3.48382	1.5859	2.19675	0.0280383	0.116924	0.932095
ENSG00000107485.18	10	8045378	8075198	GATA3	GATA binding protein 3 [Source:HGNC Symbol;Acc:HGNC:4172]	protein_coding	0.925238	3.48276	2.28589	1.52359	0.12761	NA	#VALUE!
ENSG00000154451.14	1	89258950	89272804	GBP5	guanylate binding protein 5 [Source:HGNC Symbol;Acc:HGNC:19895]	protein_coding	8.77928	3.48174	0.843767	4.12642	3.68e-05	0.000506769	3.29519
ENSG00000262304.2	17	3585149	3636249	AC027796.3	novel readthrough SHPK-TRPV1 protein	protein_coding	5.51271	3.48067	1.40218	2.48233	0.0130528	0.0659101	1.18105
ENSG00000108771.13	17	42101404	42112714	DHX58	DExH-box helicase 58 [Source:HGNC Symbol;Acc:HGNC:29517]	protein_coding	39.677	3.48052	0.484591	7.18239	6.85e-13	3.62e-11	10.4413
ENSG00000225683.6	6	163163830	163192038	PACRG-AS3	PACRG antisense RNA 3 [Source:HGNC Symbol;Acc:HGNC:52053]	lncRNA	1.44253	3.47931	2.1966	1.58395	0.113205	NA	#VALUE!
ENSG00000116016.14	2	46293667	46386697	EPAS1	endothelial PAS domain protein 1 [Source:HGNC Symbol;Acc:HGNC:3374]	protein_coding	1.00357	3.47841	2.53705	1.37104	0.170361	NA	#VALUE!
ENSG00000102001.13	X	49205063	49233371	CACNA1F	calcium voltage-gated channel subunit alpha1 F [Source:HGNC Symbol;Acc:HGNC:1393]	protein_coding	1.09646	3.47725	2.54251	1.36765	0.171423	NA	#VALUE!
ENSG00000133321.11	11	63536808	63546462	PLAAT4	phospholipase A and acyltransferase 4 [Source:HGNC Symbol;Acc:HGNC:9869]	protein_coding	38.9054	3.47687	0.485882	7.15578	8.32e-13	4.37e-11	10.3595
ENSG00000124785.9	6	5997999	6007605	NRN1	neuritin 1 [Source:HGNC Symbol;Acc:HGNC:17972]	protein_coding	0.967986	3.47207	2.10727	1.64766	0.0994217	NA	#VALUE!
ENSG00000026751.17	1	160739057	160754821	SLAMF7	SLAM family member 7 [Source:HGNC Symbol;Acc:HGNC:21394]	protein_coding	13.7262	3.47143	0.779124	4.45555	8.37e-06	0.000138026	3.86004
ENSG00000265480.5	17	28275986	28317783	KRT18P55	keratin 18 pseudogene 55 [Source:HGNC Symbol;Acc:HGNC:26874]	transcribed_unprocessed_pseudogene	1.50995	3.47072	2.15629	1.60958	0.10749	NA	#VALUE!
ENSG00000227508.6	6	170272474	170279887	LINC01624	long intergenic non-protein coding RNA 1624 [Source:HGNC Symbol;Acc:HGNC:52051]	lncRNA	4.16702	3.47021	1.4065	2.46726	0.0136151	0.0681165	1.16675
ENSG00000134627.12	11	94543840	94621421	PIWIL4	piwi like RNA-mediated gene silencing 4 [Source:HGNC Symbol;Acc:HGNC:18444]	protein_coding	1.17959	3.46996	2.33506	1.48603	0.137272	NA	#VALUE!
ENSG00000253557.6	8	19084992	19259469	AC100849.1	novel transcript	lncRNA	0.873786	3.46857	2.57935	1.34474	0.178708	NA	#VALUE!
ENSG00000229896.2	6	12007670	12008856	AL157373.2	novel transcript	lncRNA	1.26317	3.46698	1.96732	1.76229	0.0780208	NA	#VALUE!
ENSG00000173320.12	4	183797692	184023526	STOX2	storkhead box 2 [Source:HGNC Symbol;Acc:HGNC:25450]	protein_coding	2.20969	3.46677	2.34184	1.48036	0.138777	0.350688	0.455079
ENSG00000276707.1	17	36940049	36943456	AC243773.1	novel transcript, antisense to LHX1	lncRNA	0.938453	3.46391	3.65806	0.946928	0.343676	NA	#VALUE!
ENSG00000166833.22	11	19350724	20121601	NAV2	neuron navigator 2 [Source:HGNC Symbol;Acc:HGNC:15997]	protein_coding	2.41849	3.46321	1.55177	2.23179	0.025629	0.109169	0.961899
ENSG00000206203.5	22	19131308	19132622	TSSK2	testis specific serine kinase 2 [Source:HGNC Symbol;Acc:HGNC:11401]	protein_coding	0.704256	3.46282	3.95458	0.875646	0.381222	NA	#VALUE!
ENSG00000277125.1	7	73065529	73077353	AC211476.4	PMS2 postmeiotic segregation increased 2 (S. cerevisiae) (PMS2) pseudogene	unprocessed_pseudogene	0.704256	3.46282	3.95458	0.875646	0.381222	NA	#VALUE!
ENSG00000198010.13	8	737628	1708476	DLGAP2	DLG associated protein 2 [Source:HGNC Symbol;Acc:HGNC:2906]	protein_coding	2.49746	3.45698	2.2097	1.56445	0.117711	0.315191	0.501426
ENSG00000129991.13	19	55151767	55157773	TNNI3	troponin I3, cardiac type [Source:HGNC Symbol;Acc:HGNC:11947]	protein_coding	2.3456	3.45645	1.70515	2.02706	0.0426562	0.158919	0.798825
ENSG00000196154.12	1	153543613	153550136	S100A4	S100 calcium binding protein A4 [Source:HGNC Symbol;Acc:HGNC:10494]	protein_coding	1.44914	3.45579	1.89813	1.82063	0.0686627	NA	#VALUE!
ENSG00000287312.1	11	3511559	3520886	AC127526.4	novel transcript	lncRNA	2.39003	3.45491	1.79252	1.9274	0.0539293	0.187823	0.72625
ENSG00000128285.4	22	40678750	40682814	MCHR1	melanin concentrating hormone receptor 1 [Source:HGNC Symbol;Acc:HGNC:4479]	protein_coding	1.19518	3.44687	2.25117	1.53115	0.125733	NA	#VALUE!
ENSG00000169313.10	3	151336843	151384753	P2RY12	purinergic receptor P2Y12 [Source:HGNC Symbol;Acc:HGNC:18124]	protein_coding	1.92836	3.44403	1.82784	1.88421	0.0595362	NA	#VALUE!
ENSG00000254704.3	11	59287339	59289486	AP002358.2	macrophage expressed 1 (MPEG1) pseudogene	processed_pseudogene	5.70469	3.44387	1.11478	3.08927	0.00200648	0.0150068	1.82371
ENSG00000135094.11	12	113392445	113426301	SDS	serine dehydratase [Source:HGNC Symbol;Acc:HGNC:10691]	protein_coding	2.03738	3.44367	1.69614	2.03029	0.0423266	NA	#VALUE!
ENSG00000287000.1	15	97945208	97950018	AC024651.3	novel transcript	lncRNA	1.90452	3.44207	1.87422	1.83654	0.0662781	NA	#VALUE!
ENSG00000259945.1	16	67542123	67542963	AC027682.2	novel transcript, antisense to FAM65A	lncRNA	1.8512	3.43249	2.81527	1.21924	0.222753	NA	#VALUE!
ENSG00000139914.7	14	24130659	24132849	FITM1	fat storage inducing transmembrane protein 1 [Source:HGNC Symbol;Acc:HGNC:33714]	protein_coding	1.89331	3.4284	1.78999	1.91531	0.0554528	NA	#VALUE!
ENSG00000255491.3	8	124811042	124857516	AC100858.2	uncharacterized LOC105375743 [Source:NCBI gene (formerly Entrezgene);Acc:105375743]	lncRNA	1.08557	3.42826	1.992	1.72101	0.0852487	NA	#VALUE!
ENSG00000230102.8	3	194005259	194071025	LINC02028	long intergenic non-protein coding RNA 2028 [Source:HGNC Symbol;Acc:HGNC:27718]	lncRNA	2.4175	3.42169	1.58631	2.15701	0.0310046	0.125603	0.901001
ENSG00000110092.4	11	69641156	69654474	CCND1	cyclin D1 [Source:HGNC Symbol;Acc:HGNC:1582]	protein_coding	2.59577	3.42118	2.08257	1.64277	0.10043	0.283998	0.546684
ENSG00000172209.6	7	107470018	107475684	GPR22	G protein-coupled receptor 22 [Source:HGNC Symbol;Acc:HGNC:4477]	protein_coding	3.44456	3.4209	1.73308	1.97388	0.0483954	0.174512	0.758175
ENSG00000091656.19	8	76681239	76867281	ZFHX4	zinc finger homeobox 4 [Source:HGNC Symbol;Acc:HGNC:30939]	protein_coding	1.24731	3.41735	2.47462	1.38096	0.167292	NA	#VALUE!
ENSG00000251661.3	11	318640	325631	AC136475.1	novel transcript, antisense to IFITM3	lncRNA	12.1088	3.41659	0.790792	4.32046	1.56e-05	0.000238484	3.62254
ENSG00000152578.13	11	105609994	105982092	GRIA4	glutamate ionotropic receptor AMPA type subunit 4 [Source:HGNC Symbol;Acc:HGNC:4574]	protein_coding	2.05159	3.41625	2.09163	1.63329	0.102408	NA	#VALUE!
ENSG00000236754.5	22	17580157	17589192	AC007666.1	novel transcript	lncRNA	5.195	3.41362	1.26037	2.70843	0.00676019	0.0394327	1.40414
ENSG00000203697.12	1	223538007	223665723	CAPN8	calpain 8 [Source:HGNC Symbol;Acc:HGNC:1485]	protein_coding	0.838732	3.41308	3.03934	1.12297	0.26145	NA	#VALUE!
ENSG00000173821.19	17	80260866	80398786	RNF213	ring finger protein 213 [Source:HGNC Symbol;Acc:HGNC:14539]	protein_coding	1020.46	3.40828	0.262648	12.9766	1.66e-38	5.31e-36	35.2749
ENSG00000038295.8	4	165873237	166104457	TLL1	tolloid like 1 [Source:HGNC Symbol;Acc:HGNC:11843]	protein_coding	0.773999	3.40628	3.80479	0.895262	0.370647	NA	#VALUE!
ENSG00000188467.11	15	48120990	48142672	SLC24A5	solute carrier family 24 member 5 [Source:HGNC Symbol;Acc:HGNC:20611]	protein_coding	0.777632	3.40305	2.65089	1.28374	0.199234	NA	#VALUE!
ENSG00000123240.17	10	13099449	13138308	OPTN	optineurin [Source:HGNC Symbol;Acc:HGNC:17142]	protein_coding	4.0573	3.40279	1.39393	2.44115	0.0146404	0.071944	1.14301
ENSG00000121236.21	11	5596109	5612958	TRIM6	tripartite motif containing 6 [Source:HGNC Symbol;Acc:HGNC:16277]	protein_coding	1.93081	3.40005	1.7543	1.93813	0.0526079	NA	#VALUE!
ENSG00000100604.13	14	92923150	92935285	CHGA	chromogranin A [Source:HGNC Symbol;Acc:HGNC:1929]	protein_coding	2.71078	3.39678	1.61815	2.09918	0.0358013	0.139957	0.854006
ENSG00000171587.15	21	40010999	40847158	DSCAM	DS cell adhesion molecule [Source:HGNC Symbol;Acc:HGNC:3039]	protein_coding	0.676732	3.39467	3.95688	0.857914	0.39094	NA	#VALUE!
ENSG00000254910.1	11	310139	311141	AC136475.2	novel transcript	lncRNA	0.676732	3.39467	3.95688	0.857914	0.39094	NA	#VALUE!
ENSG00000267633.1	19	13772118	13774118	AC008686.1	novel transcript, antisense to MRI1	lncRNA	0.676732	3.39467	3.95688	0.857914	0.39094	NA	#VALUE!
ENSG00000285645.1	9	35812960	35828732	AL133410.3	Novel protein	protein_coding	0.676732	3.39467	3.95688	0.857914	0.39094	NA	#VALUE!
ENSG00000288616.1	18	46962768	46964408	AC090373.2	elongin A3 family member D	protein_coding	0.676732	3.39467	3.95688	0.857914	0.39094	NA	#VALUE!
ENSG00000005243.10	17	48026167	48038030	COPZ2	COPI coat complex subunit zeta 2 [Source:HGNC Symbol;Acc:HGNC:19356]	protein_coding	3.45454	3.39273	1.44748	2.34388	0.0190841	0.0876195	1.0574
ENSG00000260807.7	16	975761	981596	CEROX1	cytoplasmic endogenous regulator of oxidative phosphorylation 1 [Source:HGNC Symbol;Acc:HGNC:53928]	lncRNA	1.13799	3.3926	2.11116	1.60698	0.108058	NA	#VALUE!
ENSG00000129226.14	17	7579491	7582111	CD68	CD68 molecule [Source:HGNC Symbol;Acc:HGNC:1693]	protein_coding	82.9453	3.39197	0.356701	9.50928	1.92e-21	2.43e-19	18.6144
ENSG00000250189.2	4	141405172	141407586	AC097504.1	F-box and leucine-rich repeat protein 5 (FBXL5) pseudogene	processed_pseudogene	1.0064	3.39095	3.01685	1.12401	0.261011	NA	#VALUE!
ENSG00000158186.13	3	138347648	138405534	MRAS	muscle RAS oncogene homolog [Source:HGNC Symbol;Acc:HGNC:7227]	protein_coding	4.77865	3.38887	1.32838	2.55114	0.0107372	0.0570093	1.24405
ENSG00000267387.1	19	10089032	10090377	AC020931.1	novel transcript, antisense to C19orf66	lncRNA	5.44181	3.38615	1.1344	2.98497	0.00283604	0.0198649	1.70191
ENSG00000236896.1	9	97986551	97987656	AL354726.1	novel transcript	lncRNA	2.17718	3.38609	1.88531	1.79604	0.0724885	0.229969	0.63833
ENSG00000147003.7	X	15627318	15675012	CLTRN	collectrin, amino acid transport regulator [Source:HGNC Symbol;Acc:HGNC:29437]	protein_coding	1.06948	3.38191	2.57308	1.31435	0.18873	NA	#VALUE!
ENSG00000156414.19	14	103928456	104052667	TDRD9	tudor domain containing 9 [Source:HGNC Symbol;Acc:HGNC:20122]	protein_coding	1.3083	3.3815	2.33488	1.44825	0.147546	NA	#VALUE!
ENSG00000274766.2	13	113883667	113887149	BX072579.2	long intergenic non-protein coding RNA 453	lncRNA	0.706091	3.38132	3.18046	1.06316	0.287711	NA	#VALUE!
ENSG00000168743.13	4	105894775	106004027	NPNT	nephronectin [Source:HGNC Symbol;Acc:HGNC:27405]	protein_coding	0.783434	3.38048	3.03742	1.11295	0.265732	NA	#VALUE!
ENSG00000241985.1	3	149648997	149650184	WWTR1-IT1	WWTR1 intronic transcript 1 [Source:HGNC Symbol;Acc:HGNC:41469]	lncRNA	0.877572	3.37988	2.6926	1.25525	0.209388	NA	#VALUE!
ENSG00000244691.1	14	103412119	103412761	RPL10AP1	ribosomal protein L10a pseudogene 1 [Source:HGNC Symbol;Acc:HGNC:19813]	processed_pseudogene	0.836978	3.3798	2.68272	1.25984	0.207727	NA	#VALUE!
ENSG00000212766.9	15	69072926	69095820	EWSAT1	Ewing sarcoma associated transcript 1 [Source:HGNC Symbol;Acc:HGNC:26596]	lncRNA	0.801875	3.37978	3.11615	1.0846	0.278098	NA	#VALUE!
ENSG00000118514.14	6	134917393	134950115	ALDH8A1	aldehyde dehydrogenase 8 family member A1 [Source:HGNC Symbol;Acc:HGNC:15471]	protein_coding	6.89668	3.37909	1.26005	2.6817	0.00732488	0.0421236	1.37547
ENSG00000142156.15	21	45981769	46005050	COL6A1	collagen type VI alpha 1 chain [Source:HGNC Symbol;Acc:HGNC:2211]	protein_coding	1.08322	3.37777	2.07733	1.62601	0.103947	NA	#VALUE!
ENSG00000139988.10	14	67701886	67734451	RDH12	retinol dehydrogenase 12 [Source:HGNC Symbol;Acc:HGNC:19977]	protein_coding	0.744056	3.37352	3.09748	1.08912	0.276101	NA	#VALUE!
ENSG00000138615.6	15	65194760	65211473	CILP	cartilage intermediate layer protein [Source:HGNC Symbol;Acc:HGNC:1980]	protein_coding	2.00744	3.3712	1.66174	2.02872	0.0424865	NA	#VALUE!
ENSG00000250731.1	19	53479350	53480091	TPM3P6	tropomyosin 3 pseudogene 6 [Source:HGNC Symbol;Acc:HGNC:39169]	processed_pseudogene	1.86924	3.37023	2.03406	1.6569	0.0975402	NA	#VALUE!
ENSG00000132698.15	1	156061160	156070504	RAB25	RAB25, member RAS oncogene family [Source:HGNC Symbol;Acc:HGNC:18238]	protein_coding	0.990533	3.37021	2.30412	1.46269	0.143553	NA	#VALUE!
ENSG00000003989.18	8	17497088	17570573	SLC7A2	solute carrier family 7 member 2 [Source:HGNC Symbol;Acc:HGNC:11060]	protein_coding	1.42081	3.36859	2.14202	1.57262	0.115806	NA	#VALUE!
ENSG00000277112.3	20	30656033	30723932	ANKRD20A21P	ankyrin repeat domain 20 family member A21, pseudogene [Source:HGNC Symbol;Acc:HGNC:52329]	transcribed_unprocessed_pseudogene	0.69122	3.36659	3.78866	0.888598	0.374219	NA	#VALUE!
ENSG00000064042.18	4	41359607	41700044	LIMCH1	LIM and calponin homology domains 1 [Source:HGNC Symbol;Acc:HGNC:29191]	protein_coding	1.02839	3.36638	2.61647	1.28661	0.19823	NA	#VALUE!
ENSG00000253058.1	17	31963805	31963933	RNA5SP437	RNA, 5S ribosomal pseudogene 437 [Source:HGNC Symbol;Acc:HGNC:43337]	rRNA_pseudogene	1.11432	3.366	2.20338	1.52766	0.126598	NA	#VALUE!
ENSG00000070193.5	5	44300247	44389706	FGF10	fibroblast growth factor 10 [Source:HGNC Symbol;Acc:HGNC:3666]	protein_coding	0.751293	3.36446	3.08646	1.09007	0.275682	NA	#VALUE!
ENSG00000205517.13	19	11384341	11419328	RGL3	ral guanine nucleotide dissociation stimulator like 3 [Source:HGNC Symbol;Acc:HGNC:30282]	protein_coding	0.829994	3.36441	3.12502	1.0766	0.281658	NA	#VALUE!
ENSG00000259425.5	15	22770523	22776199	AC011767.1	Golgin subfamily A member 6 pseudogene	transcribed_unprocessed_pseudogene	0.884092	3.36398	2.719	1.23721	0.216007	NA	#VALUE!
ENSG00000166866.13	12	57028517	57051198	MYO1A	myosin IA [Source:HGNC Symbol;Acc:HGNC:7595]	protein_coding	8.43955	3.36392	1.0781	3.12023	0.00180713	0.013717	1.86274
ENSG00000162909.18	1	223701593	223776018	CAPN2	calpain 2 [Source:HGNC Symbol;Acc:HGNC:1479]	protein_coding	9.31026	3.36371	0.925828	3.63319	0.000279941	0.0028678	2.54245
ENSG00000154864.13	18	10666483	11149569	PIEZO2	piezo type mechanosensitive ion channel component 2 [Source:HGNC Symbol;Acc:HGNC:26270]	protein_coding	1.68049	3.36333	2.2135	1.51946	0.128647	NA	#VALUE!
ENSG00000169783.13	15	77613027	77820900	LINGO1	leucine rich repeat and Ig domain containing 1 [Source:HGNC Symbol;Acc:HGNC:21205]	protein_coding	0.702459	3.36283	3.85099	0.873239	0.382533	NA	#VALUE!
ENSG00000251199.6	4	134026665	134327977	AC015631.1	novel transcript	lncRNA	0.856564	3.36222	2.63684	1.27509	0.202277	NA	#VALUE!
ENSG00000254551.1	11	83209431	83213379	AP000873.2	novel transcript	lncRNA	0.916129	3.36189	2.59005	1.298	0.194287	NA	#VALUE!
ENSG00000267287.1	18	79576460	79589010	AC068473.3	novel transcript	lncRNA	1.04505	3.36177	2.57257	1.30677	0.191289	NA	#VALUE!
ENSG00000121297.8	19	31149979	31349436	TSHZ3	teashirt zinc finger homeobox 3 [Source:HGNC Symbol;Acc:HGNC:30700]	protein_coding	0.842101	3.36086	2.62418	1.28072	0.20029	NA	#VALUE!
ENSG00000157765.13	4	25648011	25678748	SLC34A2	solute carrier family 34 member 2 [Source:HGNC Symbol;Acc:HGNC:11020]	protein_coding	1.49693	3.36045	2.04012	1.64718	0.0995217	NA	#VALUE!
ENSG00000146192.15	6	37005646	37029069	FGD2	FYVE, RhoGEF and PH domain containing 2 [Source:HGNC Symbol;Acc:HGNC:3664]	protein_coding	158.878	3.36026	0.237948	14.1219	2.79e-45	1.55e-42	41.8097
ENSG00000275302.2	17	36103827	36105621	CCL4	C-C motif chemokine ligand 4 [Source:HGNC Symbol;Acc:HGNC:10630]	protein_coding	4.63963	3.36001	1.33677	2.51353	0.0119531	0.0616946	1.20975
ENSG00000176177.10	22	39743044	39893864	ENTHD1	ENTH domain containing 1 [Source:HGNC Symbol;Acc:HGNC:26352]	protein_coding	1.06199	3.35899	2.27192	1.47848	0.139279	NA	#VALUE!
ENSG00000235615.2	2	131964731	131979873	AJ239322.1	novel transcript	lncRNA	1.38452	3.35763	2.16746	1.54911	0.121356	NA	#VALUE!
ENSG00000148143.13	9	106863166	107013634	ZNF462	zinc finger protein 462 [Source:HGNC Symbol;Acc:HGNC:21684]	protein_coding	17.4074	3.35492	1.02787	3.26396	0.00109867	0.00912328	2.03985
ENSG00000121068.14	17	61399843	61409466	TBX2	T-box transcription factor 2 [Source:HGNC Symbol;Acc:HGNC:11597]	protein_coding	1.6148	3.35262	2.11817	1.58279	0.113469	NA	#VALUE!
ENSG00000233230.1	2	47905678	47907810	AC079807.1	novel transcript	lncRNA	1.29393	3.35149	1.96054	1.70947	0.0873639	NA	#VALUE!
ENSG00000284633.1	22	39242188	39279897	AL031590.1	novel transcript, antisense to PDGFB	lncRNA	2.60266	3.35126	1.74008	1.92593	0.0541133	0.188018	0.725802
ENSG00000249055.1	4	98909537	98909848	TBCAP3	tubulin folding cofactor A pseudogene 3 [Source:HGNC Symbol;Acc:HGNC:42632]	transcribed_processed_pseudogene	1.2108	3.35051	2.2296	1.50274	0.132905	NA	#VALUE!
ENSG00000120645.12	12	66767	178455	IQSEC3	IQ motif and Sec7 domain ArfGEF 3 [Source:HGNC Symbol;Acc:HGNC:29193]	protein_coding	2.47657	3.34935	2.02153	1.65684	0.097552	0.278657	0.55493
ENSG00000111785.21	12	106774621	106889316	RIC8B	RIC8 guanine nucleotide exchange factor B [Source:HGNC Symbol;Acc:HGNC:25555]	protein_coding	0.951654	3.34911	2.33284	1.43564	0.151106	NA	#VALUE!
ENSG00000242156.1	22	29419155	29423193	AC000041.1	adaptor-related protein complex 1, beta 1 subunit (AP1B1) pseudogene	unprocessed_pseudogene	0.653781	3.34761	3.95853	0.84567	0.397737	NA	#VALUE!
ENSG00000256671.6	2	110446640	110473075	LIMS4	LIM zinc finger domain containing 4 [Source:HGNC Symbol;Acc:HGNC:39941]	protein_coding	0.653781	3.34761	3.95853	0.84567	0.397737	NA	#VALUE!
ENSG00000273514.2	9	41126435	41128681	FOXD4L6	forkhead box D4 like 6 [Source:HGNC Symbol;Acc:HGNC:31986]	protein_coding	0.653781	3.34761	3.95853	0.84567	0.397737	NA	#VALUE!
ENSG00000259162.1	14	20437982	20441268	AL355075.5	solute carrier family 12 (sodium/chloride transporters), member 3 (SLC12A3) pseudogene	transcribed_unprocessed_pseudogene	0.752375	3.3476	2.76473	1.21083	0.225962	NA	#VALUE!
ENSG00000253898.1	8	83403758	83408900	LINC01419	long intergenic non-protein coding RNA 1419 [Source:HGNC Symbol;Acc:HGNC:50712]	lncRNA	0.730285	3.34748	3.83377	0.873155	0.382578	NA	#VALUE!
ENSG00000259185.1	15	51908902	51909642	AC090971.1	novel transcript, antisense to TMOD3	lncRNA	0.959798	3.34725	3.64772	0.917626	0.358815	NA	#VALUE!
ENSG00000100276.10	22	29312933	29319679	RASL10A	RAS like family 10 member A [Source:HGNC Symbol;Acc:HGNC:16954]	protein_coding	3.51894	3.34608	1.36406	2.45302	0.0141661	0.0700876	1.15436
ENSG00000286393.1	22	49662312	49664968	Z97192.4	novel transcript	lncRNA	0.730676	3.34529	2.67024	1.2528	0.210278	NA	#VALUE!
ENSG00000255358.1	11	130285023	130285833	NDUFAF2P2	NDUFAF2 pseudogene 2 [Source:HGNC Symbol;Acc:HGNC:54723]	processed_pseudogene	0.742503	3.34523	2.65836	1.25838	0.208254	NA	#VALUE!
ENSG00000177301.16	1	110519837	110631474	KCNA2	potassium voltage-gated channel subfamily A member 2 [Source:HGNC Symbol;Acc:HGNC:6220]	protein_coding	5.64181	3.34513	1.44404	2.3165	0.0205311	0.0923091	1.03476
ENSG00000226308.1	20	57266797	57282998	AL122058.1	novel transcript	lncRNA	0.80718	3.34512	2.63467	1.26966	0.204207	NA	#VALUE!
ENSG00000232693.2	2	65373700	65380685	AC012370.1	novel transcript, sense intronic to SPRED2	lncRNA	1.69079	3.34451	1.7807	1.8782	0.0603536	NA	#VALUE!
ENSG00000182580.3	3	184561785	184582408	EPHB3	EPH receptor B3 [Source:HGNC Symbol;Acc:HGNC:3394]	protein_coding	0.847774	3.34347	2.34799	1.42397	0.154455	NA	#VALUE!
ENSG00000172824.16	16	66988589	67009758	CES4A	carboxylesterase 4A [Source:HGNC Symbol;Acc:HGNC:26741]	protein_coding	6.81629	3.34138	1.03902	3.2159	0.00130036	0.0104505	1.98086
ENSG00000223417.8	11	89911111	89921767	TRIM49D1	tripartite motif containing 49D1 [Source:HGNC Symbol;Acc:HGNC:43973]	protein_coding	0.652571	3.34117	3.80683	0.877676	0.380119	NA	#VALUE!
ENSG00000271788.1	5	43006733	43007543	AC008875.1	novel transcript	lncRNA	1.8544	3.34098	1.68223	1.98605	0.0470282	NA	#VALUE!
ENSG00000259088.1	14	101796555	101810321	AL137779.2	novel transcript, antisense to PPP2R5C	lncRNA	2.22506	3.34039	1.79689	1.85899	0.0630291	0.208331	0.681247
ENSG00000162409.11	1	56645314	56715335	PRKAA2	protein kinase AMP-activated catalytic subunit alpha 2 [Source:HGNC Symbol;Acc:HGNC:9377]	protein_coding	1.61306	3.34026	1.82912	1.82616	0.0678264	NA	#VALUE!
ENSG00000271344.1	7	128690451	128691717	AC018638.6	novel transcript	lncRNA	1.66723	3.3402	1.84318	1.8122	0.0699557	NA	#VALUE!
ENSG00000274184.1	18	35268218	35270238	AC011815.2	novel transcript, antisense to ZSCAN30	lncRNA	1.25395	3.33986	1.99157	1.677	0.0935427	NA	#VALUE!
ENSG00000225963.8	2	230121370	230174223	AC009950.1	novel transcript, antisense to SP110	lncRNA	12.0809	3.33953	0.764294	4.36944	1.25e-05	0.000196047	3.70764
ENSG00000267074.1	17	35499690	35510270	AC015911.3	novel transcript, sense intronic SLFN12L	lncRNA	0.649581	3.33761	3.11476	1.07154	0.283925	NA	#VALUE!
ENSG00000284716.1	1	7998187	7999934	AL034417.3	novel transcript	lncRNA	1.82748	3.33667	1.74307	1.91425	0.0555885	NA	#VALUE!
ENSG00000204919.1	13	57140918	57143939	PRR20A	proline rich 20A [Source:HGNC Symbol;Acc:HGNC:24754]	protein_coding	0.914576	3.33628	2.59818	1.28408	0.199113	NA	#VALUE!
ENSG00000268322.1	19	21318161	21318719	BNIP3P25	BCL2 interacting protein 3 pseudogene 25 [Source:HGNC Symbol;Acc:HGNC:49705]	processed_pseudogene	0.766679	3.33626	2.59229	1.28699	0.198097	NA	#VALUE!
ENSG00000259438.1	15	52010999	52019095	MAPK6-DT	MAPK6 divergent transcript [Source:HGNC Symbol;Acc:HGNC:53900]	lncRNA	0.879094	3.33625	2.5894	1.28843	0.197597	NA	#VALUE!
ENSG00000238169.2	13	25168969	25190643	LINC01053	long intergenic non-protein coding RNA 1053 [Source:HGNC Symbol;Acc:HGNC:49047]	lncRNA	0.813352	3.33618	2.30342	1.44836	0.147516	NA	#VALUE!
ENSG00000250328.6	5	122436497	122479087	MGC32805	uncharacterized LOC153163 [Source:NCBI gene (formerly Entrezgene);Acc:153163]	lncRNA	2.58858	3.33601	1.81762	1.83538	0.0664499	0.216619	0.664303
ENSG00000130813.18	19	10086122	10093252	SHFL	shiftless antiviral inhibitor of ribosomal frameshifting [Source:HGNC Symbol;Acc:HGNC:25649]	protein_coding	169.964	3.33586	0.244369	13.6509	1.99e-42	8.55e-40	39.068
ENSG00000262480.2	17	2613284	2613944	SAMD11P1	sterile alpha motif domain containing 11 pseudogene 1 [Source:HGNC Symbol;Acc:HGNC:44473]	processed_pseudogene	0.843184	3.335	2.31032	1.44352	0.148874	NA	#VALUE!
ENSG00000119608.14	14	74852871	74876154	PROX2	prospero homeobox 2 [Source:HGNC Symbol;Acc:HGNC:26715]	protein_coding	1.87285	3.33499	1.72228	1.93637	0.0528219	NA	#VALUE!
ENSG00000236154.1	10	69575807	69577154	AL450311.1	novel transcript	lncRNA	0.943343	3.33485	2.28482	1.45957	0.144408	NA	#VALUE!
ENSG00000165731.20	10	43077064	43130351	RET	ret proto-oncogene [Source:HGNC Symbol;Acc:HGNC:9967]	protein_coding	0.647684	3.33388	3.16107	1.05467	0.291577	NA	#VALUE!
ENSG00000206356.5	5	99522311	99525462	AC114324.1	putative POM121-like protein 1-like [Source:NCBI gene (formerly Entrezgene);Acc:100652833]	processed_pseudogene	1.31872	3.33218	1.95498	1.70446	0.0882959	NA	#VALUE!
ENSG00000101210.13	20	63488013	63499239	EEF1A2	eukaryotic translation elongation factor 1 alpha 2 [Source:HGNC Symbol;Acc:HGNC:3192]	protein_coding	1.64108	3.33197	1.82902	1.82172	0.0684967	NA	#VALUE!
ENSG00000256582.1	12	9704077	9709350	LINC02390	long intergenic non-protein coding RNA 2390 [Source:HGNC Symbol;Acc:HGNC:53317]	lncRNA	1.87748	3.33008	1.80064	1.84939	0.064402	NA	#VALUE!
ENSG00000264743.2	17	30975387	30975954	DPRXP4	divergent-paired related homeobox pseudogene 4 [Source:HGNC Symbol;Acc:HGNC:32170]	processed_pseudogene	1.74218	3.32878	1.73364	1.92011	0.054844	NA	#VALUE!
ENSG00000109193.12	4	69841212	69860145	SULT1E1	sulfotransferase family 1E member 1 [Source:HGNC Symbol;Acc:HGNC:11377]	protein_coding	0.798	3.32766	2.6397	1.26062	0.207446	NA	#VALUE!
ENSG00000271304.2	6	35989515	35991374	DPRXP2	divergent-paired related homeobox pseudogene 2 [Source:HGNC Symbol;Acc:HGNC:32168]	transcribed_processed_pseudogene	1.0887	3.32589	2.29402	1.44981	0.147112	NA	#VALUE!
ENSG00000231674.1	13	90890954	90926597	LINC00410	long intergenic non-protein coding RNA 410 [Source:HGNC Symbol;Acc:HGNC:42742]	lncRNA	1.50976	3.32486	1.93219	1.72077	0.0852924	NA	#VALUE!
ENSG00000216775.3	6	52664366	52669155	AL109918.1	heterogeneous nuclear ribonucleoprotein A/B (HNRNPAB) pseudogene	transcribed_unprocessed_pseudogene	1.41523	3.32381	1.9221	1.72926	0.0837625	NA	#VALUE!
ENSG00000245008.4	11	128614340	128686922	AP001122.1	novel transcript, antisense to FLI1	lncRNA	0.999019	3.32094	2.60591	1.27439	0.202527	NA	#VALUE!
ENSG00000235411.1	2	20239892	20241046	DRG1P1	DRG1 pseudogene 1 [Source:HGNC Symbol;Acc:HGNC:54701]	processed_pseudogene	0.640792	3.31988	3.82714	0.867457	0.385692	NA	#VALUE!
ENSG00000279249.3	16	49282021	49350504	AC007614.1	novel transcript, antisense to CBLN1	lncRNA	2.98443	3.31959	1.5403	2.15516	0.0311492	0.126053	0.899447
ENSG00000130675.15	7	156994051	157010663	MNX1	motor neuron and pancreas homeobox 1 [Source:HGNC Symbol;Acc:HGNC:4979]	protein_coding	0.712585	3.31937	3.12619	1.06179	0.28833	NA	#VALUE!
ENSG00000265975.1	17	8967523	8976995	AC002091.1	novel transcript	lncRNA	0.716905	3.31914	3.18031	1.04365	0.296647	NA	#VALUE!
ENSG00000269925.1	1	7776383	7776775	Z98884.2	novel transcript, sense intronic to VAMP3	lncRNA	0.893959	3.31905	2.59852	1.27729	0.201501	NA	#VALUE!
ENSG00000267212.1	19	12784539	12785101	AC018761.3	novel transcript	lncRNA	1.06859	3.31903	2.58073	1.28608	0.198415	NA	#VALUE!
ENSG00000234936.1	2	43229573	43233394	AC010883.1	novel transcript	lncRNA	0.958245	3.31885	2.62944	1.26219	0.20688	NA	#VALUE!
ENSG00000125998.8	20	35285731	35292425	FAM83C	family with sequence similarity 83 member C [Source:HGNC Symbol;Acc:HGNC:16121]	protein_coding	1.4152	3.31875	2.40022	1.38269	0.166761	NA	#VALUE!
ENSG00000230107.1	22	42438023	42446195	AL022316.1	novel transcript	lncRNA	0.922335	3.31862	2.37452	1.39759	0.162235	NA	#VALUE!
ENSG00000270367.1	3	39285985	39287920	AC092053.1	Adenosine deaminase domain-containing protein 1, pseudogene	processed_pseudogene	1.01106	3.31851	2.27069	1.46145	0.143892	NA	#VALUE!
ENSG00000198467.16	9	35681992	35690056	TPM2	tropomyosin 2 [Source:HGNC Symbol;Acc:HGNC:12011]	protein_coding	1.54181	3.31761	1.94021	1.70993	0.0872794	NA	#VALUE!
ENSG00000099904.16	22	20129456	20148007	ZDHHC8	zinc finger DHHC-type palmitoyltransferase 8 [Source:HGNC Symbol;Acc:HGNC:18474]	protein_coding	1.00942	3.31447	2.68555	1.23419	0.217134	NA	#VALUE!
ENSG00000221963.6	22	35648446	35668404	APOL6	apolipoprotein L6 [Source:HGNC Symbol;Acc:HGNC:14870]	protein_coding	314.217	3.31353	0.192057	17.2529	1.07e-66	1.44e-63	62.8416
ENSG00000286863.1	1	72283170	72753772	AL513166.1	novel transcript	lncRNA	1.13296	3.31334	2.61386	1.2676	0.20494	NA	#VALUE!
ENSG00000082397.18	18	5392381	5630700	EPB41L3	erythrocyte membrane protein band 4.1 like 3 [Source:HGNC Symbol;Acc:HGNC:3380]	protein_coding	1.15789	3.31216	2.19168	1.51124	0.130727	NA	#VALUE!
ENSG00000117009.12	1	241532134	241595642	KMO	kynurenine 3-monooxygenase [Source:HGNC Symbol;Acc:HGNC:6381]	protein_coding	3.85244	3.31188	1.37661	2.40582	0.0161363	0.0773409	1.11159
ENSG00000259084.6	14	95663256	95692630	AL133467.3	novel transcript	lncRNA	1.16834	3.31141	2.47565	1.33759	0.181029	NA	#VALUE!
ENSG00000017483.15	X	48458537	48470260	SLC38A5	solute carrier family 38 member 5 [Source:HGNC Symbol;Acc:HGNC:18070]	protein_coding	12.5374	3.31123	0.96677	3.42504	0.000614704	0.00555264	2.2555
ENSG00000262979.1	17	80315651	80316633	AC124319.1	novel transcript	lncRNA	1.37002	3.31035	2.14582	1.5427	0.122904	NA	#VALUE!
ENSG00000164220.7	5	76615482	76623413	F2RL2	coagulation factor II thrombin receptor like 2 [Source:HGNC Symbol;Acc:HGNC:3539]	protein_coding	1.13071	3.31035	2.1716	1.52438	0.127413	NA	#VALUE!
ENSG00000272844.1	3	112990447	112991153	AC074044.1	novel transcript, antisense to GTPBP8	lncRNA	0.965873	3.31034	2.22486	1.48788	0.136781	NA	#VALUE!
ENSG00000238015.2	1	78666272	78666695	AC104837.2	ribosomal protein L23 (RPL23) pseudogene	processed_pseudogene	0.929963	3.31032	2.28787	1.4469	0.147924	NA	#VALUE!
ENSG00000111057.11	12	52948871	52952906	KRT18	keratin 18 [Source:HGNC Symbol;Acc:HGNC:6430]	protein_coding	0.753299	3.31028	2.6001	1.27313	0.202971	NA	#VALUE!
ENSG00000137766.17	15	53978201	54633414	UNC13C	unc-13 homolog C [Source:HGNC Symbol;Acc:HGNC:23149]	protein_coding	10.054	3.30958	1.4025	2.35976	0.0182866	0.0848667	1.07126
ENSG00000143995.20	2	66433452	66573869	MEIS1	Meis homeobox 1 [Source:HGNC Symbol;Acc:HGNC:7000]	protein_coding	6.21131	3.30915	0.95484	3.46566	0.000528926	0.00489978	2.30982
ENSG00000165383.11	10	48909483	48914232	LRRC18	leucine rich repeat containing 18 [Source:HGNC Symbol;Acc:HGNC:23199]	protein_coding	3.57368	3.30785	1.47651	2.24032	0.0250701	0.107344	0.969223
ENSG00000136026.14	12	106237881	106304279	CKAP4	cytoskeleton associated protein 4 [Source:HGNC Symbol;Acc:HGNC:16991]	protein_coding	0.975385	3.30707	2.6882	1.23022	0.218617	NA	#VALUE!
ENSG00000198719.9	6	170282206	170306565	DLL1	delta like canonical Notch ligand 1 [Source:HGNC Symbol;Acc:HGNC:2908]	protein_coding	6.30018	3.30578	1.07415	3.07758	0.00208688	0.0154672	1.81059
ENSG00000186818.12	19	54643889	54670359	LILRB4	leukocyte immunoglobulin like receptor B4 [Source:HGNC Symbol;Acc:HGNC:6608]	protein_coding	5.4003	3.30303	1.49128	2.2149	0.0267666	0.112617	0.948397
ENSG00000257431.1	12	82512677	82515817	AC089998.1	novel transcript	lncRNA	1.10715	3.30302	2.00241	1.64952	0.0990409	NA	#VALUE!
ENSG00000253168.1	8	17703988	17706187	AC124069.1	novel transcript	lncRNA	0.990049	3.30284	2.04641	1.61397	0.106534	NA	#VALUE!
ENSG00000248415.1	15	64528667	64529671	GAPDHP61	glyceraldehyde 3 phosphate dehydrogenase pseudogene 61 [Source:HGNC Symbol;Acc:HGNC:4155]	processed_pseudogene	1.00188	3.30283	2.04966	1.61141	0.107091	NA	#VALUE!
ENSG00000286025.1	22	19029524	19031242	FAM246C	family with sequence similarity 246 member C (gene/pseudogene) [Source:HGNC Symbol;Acc:HGNC:54842]	polymorphic_pseudogene	1.03779	3.30231	2.20152	1.50001	0.133611	NA	#VALUE!
ENSG00000279923.1	5	31558573	31559875	AC022417.1	tec	TEC	0.949456	3.30214	2.26264	1.45942	0.144449	NA	#VALUE!
ENSG00000287792.1	12	131350844	131371721	AC140118.2	novel transcript	lncRNA	0.949456	3.30214	2.26264	1.45942	0.144449	NA	#VALUE!
ENSG00000287626.1	6	15555780	15559980	AL021978.1	novel transcript, antisense to DTNBP1	lncRNA	1.05941	3.30209	2.28169	1.44721	0.147837	NA	#VALUE!
ENSG00000230479.1	21	36430360	36481070	AP000695.1	novel transcript	lncRNA	0.748709	3.30146	2.60288	1.26838	0.204661	NA	#VALUE!
ENSG00000278231.1	20	48821688	48849458	AL133342.1	novel transcript	lncRNA	8.30439	3.30137	0.923951	3.5731	0.000352781	0.00350183	2.4557
ENSG00000236516.1	2	131299220	131300444	KLF2P4	Kruppel like factor 2 pseudogene 4 [Source:HGNC Symbol;Acc:HGNC:49283]	processed_pseudogene	1.50999	3.30095	1.93559	1.7054	0.0881205	NA	#VALUE!
ENSG00000224812.3	10	44793119	44959709	TMEM72-AS1	TMEM72 antisense RNA 1 [Source:HGNC Symbol;Acc:HGNC:27349]	lncRNA	3.29335	3.29931	1.64182	2.00954	0.0444802	0.16371	0.785925
ENSG00000272345.1	6	24700907	24701793	AL031775.1	novel transcript, antisense to ACOT13	lncRNA	3.95557	3.29884	1.3795	2.39134	0.0167871	0.0797715	1.09815
ENSG00000104369.5	8	74234700	74321540	JPH1	junctophilin 1 [Source:HGNC Symbol;Acc:HGNC:14201]	protein_coding	0.667097	3.29637	3.90662	0.84379	0.398787	NA	#VALUE!
ENSG00000139304.16	12	80402178	80680273	PTPRQ	protein tyrosine phosphatase receptor type Q [Source:HGNC Symbol;Acc:HGNC:9679]	protein_coding	0.666969	3.29631	3.90641	0.843822	0.398769	NA	#VALUE!
ENSG00000132109.10	11	4384897	4393702	TRIM21	tripartite motif containing 21 [Source:HGNC Symbol;Acc:HGNC:11312]	protein_coding	206.139	3.2957	0.245894	13.4029	5.81e-41	2.33e-38	37.6326
ENSG00000136531.18	2	165194993	165392310	SCN2A	sodium voltage-gated channel alpha subunit 2 [Source:HGNC Symbol;Acc:HGNC:10588]	protein_coding	2.96228	3.29373	1.759	1.8725	0.0611374	0.203791	0.690814
ENSG00000111087.10	12	57459785	57472268	GLI1	GLI family zinc finger 1 [Source:HGNC Symbol;Acc:HGNC:4317]	protein_coding	25.8623	3.29331	0.717676	4.58885	4.46e-06	7.84e-05	4.10568
ENSG00000168907.13	15	42139034	42156636	PLA2G4F	phospholipase A2 group IVF [Source:HGNC Symbol;Acc:HGNC:27396]	protein_coding	1.01423	3.29278	2.54167	1.29552	0.19514	NA	#VALUE!
ENSG00000203437.3	12	31465062	31465842	AC022080.1	TAF10 RNA polymerase II, TATA box binding protein (TBP)-associated factor, 30kDa (TAF10) pseudogene	processed_pseudogene	0.96852	3.29266	2.58123	1.27562	0.202092	NA	#VALUE!
ENSG00000185668.8	1	38043829	38046793	POU3F1	POU class 3 homeobox 1 [Source:HGNC Symbol;Acc:HGNC:9214]	protein_coding	0.744119	3.2915	3.08442	1.06714	0.285909	NA	#VALUE!
ENSG00000254213.2	8	73277364	73278046	PRXL2AP2	peroxiredoxin like 2A pseudogene 2 [Source:HGNC Symbol;Acc:HGNC:52408]	processed_pseudogene	0.715352	3.29144	3.12144	1.05446	0.291672	NA	#VALUE!
ENSG00000215869.4	1	104072983	104226678	AC092506.1	THAP domain containing, apoptosis associated protein 3 (THAP3) pseudogene	transcribed_processed_pseudogene	0.627021	3.2906	3.85243	0.854162	0.393015	NA	#VALUE!
ENSG00000131459.13	5	180300698	180353336	GFPT2	glutamine-fructose-6-phosphate transaminase 2 [Source:HGNC Symbol;Acc:HGNC:4242]	protein_coding	9.23977	3.29029	0.937216	3.5107	0.000446922	0.00425715	2.37088
ENSG00000259129.6	14	47764954	47795302	LINC00648	long intergenic non-protein coding RNA 648 [Source:HGNC Symbol;Acc:HGNC:44302]	lncRNA	2.41891	3.29017	1.79402	1.83396	0.0666595	0.217098	0.663345
ENSG00000125089.17	4	8182072	8241803	SH3TC1	SH3 domain and tetratricopeptide repeats 1 [Source:HGNC Symbol;Acc:HGNC:26009]	protein_coding	5.45771	3.29008	1.09542	3.0035	0.00266896	0.0189478	1.72244
ENSG00000122035.7	13	27270830	27275192	RASL11A	RAS like family 11 member A [Source:HGNC Symbol;Acc:HGNC:23802]	protein_coding	8.71282	3.28963	1.12546	2.92293	0.00346754	0.0233438	1.63183
ENSG00000182179.13	3	49805209	49813953	UBA7	ubiquitin like modifier activating enzyme 7 [Source:HGNC Symbol;Acc:HGNC:12471]	protein_coding	93.3694	3.28918	0.408678	8.04833	8.39e-16	5.84e-14	13.2336
ENSG00000285933.1	11	71745331	71747051	AP003498.2	novel transcript	lncRNA	1.76953	3.28849	1.9602	1.67763	0.0934189	NA	#VALUE!
ENSG00000257108.2	16	567005	569495	NHLRC4	NHL repeat containing 4 [Source:HGNC Symbol;Acc:HGNC:26700]	protein_coding	0.96432	3.284	2.58255	1.27161	0.203512	NA	#VALUE!
ENSG00000182747.5	6	136922301	136925660	SLC35D3	solute carrier family 35 member D3 [Source:HGNC Symbol;Acc:HGNC:15621]	protein_coding	0.739919	3.28248	3.08836	1.06286	0.287847	NA	#VALUE!
ENSG00000286590.1	6	20321461	20333193	AL132775.1	novel transcript	lncRNA	0.711153	3.2824	3.1257	1.05013	0.293658	NA	#VALUE!
ENSG00000204700.5	6	29170907	29175811	OR2J2	olfactory receptor family 2 subfamily J member 2 [Source:HGNC Symbol;Acc:HGNC:8260]	protein_coding	0.622821	3.28131	3.8604	0.849991	0.39533	NA	#VALUE!
ENSG00000257284.1	2	143162078	143172172	AC013437.1	novel transcript, antisense to ARHGAP15	lncRNA	0.622821	3.28131	3.8604	0.849991	0.39533	NA	#VALUE!
ENSG00000269794.1	19	58319277	58320489	AC010642.1	zinc finger protein family pseudogene	processed_pseudogene	1.2992	3.2813	1.95717	1.67655	0.09363	NA	#VALUE!
ENSG00000142627.13	1	16124337	16156069	EPHA2	EPH receptor A2 [Source:HGNC Symbol;Acc:HGNC:3386]	protein_coding	0.726127	3.27937	3.22413	1.01713	0.30909	NA	#VALUE!
ENSG00000215374.6	8	7298744	7355359	FAM66B	family with sequence similarity 66 member B [Source:HGNC Symbol;Acc:HGNC:28890]	lncRNA	0.820624	3.27868	2.3498	1.3953	0.162924	NA	#VALUE!
ENSG00000157240.4	7	91264433	91271326	FZD1	frizzled class receptor 1 [Source:HGNC Symbol;Acc:HGNC:4038]	protein_coding	1.11274	3.27793	2.21226	1.48171	0.138417	NA	#VALUE!
ENSG00000279846.1	15	99497812	99498375	AC015660.4	TEC	TEC	1.12253	3.27751	2.25472	1.45362	0.146051	NA	#VALUE!
ENSG00000278493.1	15	41908204	41908714	AC039056.2	novel transcript, sense intronic to EHD4	lncRNA	1.08908	3.27722	2.28668	1.43317	0.151808	NA	#VALUE!
ENSG00000158246.8	1	27005020	27012850	TENT5B	terminal nucleotidyltransferase 5B [Source:HGNC Symbol;Acc:HGNC:28273]	protein_coding	1.04806	3.2771	2.29982	1.42494	0.154175	NA	#VALUE!
ENSG00000251456.1	5	124734618	124735175	AC113398.2	novel transcript	lncRNA	0.888338	3.27689	2.32399	1.41003	0.158531	NA	#VALUE!
ENSG00000224618.1	3	30626423	30626797	AC096921.1	ectodermal-neural cortex (ENC1) pseudogene	processed_pseudogene	0.911992	3.27683	2.33096	1.40578	0.159788	NA	#VALUE!
ENSG00000177283.8	10	35638247	35642296	FZD8	frizzled class receptor 8 [Source:HGNC Symbol;Acc:HGNC:4046]	protein_coding	0.823661	3.27656	2.36544	1.38518	0.165997	NA	#VALUE!
ENSG00000174236.4	12	27696447	27697596	REP15	RAB15 effector protein [Source:HGNC Symbol;Acc:HGNC:33748]	protein_coding	0.971557	3.27478	2.64009	1.24041	0.214825	NA	#VALUE!
ENSG00000174990.8	16	87881546	87936580	CA5A	carbonic anhydrase 5A [Source:HGNC Symbol;Acc:HGNC:1377]	protein_coding	0.794894	3.27471	2.65549	1.23318	0.217507	NA	#VALUE!
ENSG00000181023.8	11	5736448	5738523	OR56B1	olfactory receptor family 56 subfamily B member 1 [Source:HGNC Symbol;Acc:HGNC:15245]	protein_coding	0.794894	3.27471	2.65549	1.23318	0.217507	NA	#VALUE!
ENSG00000158639.13	X	55220346	55224108	PAGE5	PAGE family member 5 [Source:HGNC Symbol;Acc:HGNC:29992]	protein_coding	0.738375	3.2745	3.12016	1.04946	0.293965	NA	#VALUE!
ENSG00000154134.15	11	124865432	124881471	ROBO3	roundabout guidance receptor 3 [Source:HGNC Symbol;Acc:HGNC:13433]	protein_coding	0.960592	3.27437	2.62509	1.24734	0.212274	NA	#VALUE!
ENSG00000204965.9	5	140821604	141012347	PCDHA5	protocadherin alpha 5 [Source:HGNC Symbol;Acc:HGNC:8671]	protein_coding	0.80928	3.27121	2.36096	1.38554	0.165886	NA	#VALUE!
ENSG00000270689.1	11	95143637	95145125	BUD13P1	BUD13 homolog pseudogene 1 [Source:HGNC Symbol;Acc:HGNC:51560]	processed_pseudogene	1.24219	3.27051	2.15901	1.51482	0.129817	NA	#VALUE!
ENSG00000285952.1	16	4777939	4801423	AC020663.4	novel transcript	lncRNA	1.35214	3.26715	2.4586	1.32886	0.183893	NA	#VALUE!
ENSG00000074621.14	15	65611366	65660995	SLC24A1	solute carrier family 24 member 1 [Source:HGNC Symbol;Acc:HGNC:10975]	protein_coding	85.3503	3.26617	0.352062	9.27725	1.74e-20	2.05e-18	17.6882
ENSG00000113763.12	5	176810519	176880898	UNC5A	unc-5 netrin receptor A [Source:HGNC Symbol;Acc:HGNC:12567]	protein_coding	0.990131	3.26581	2.38039	1.37196	0.170075	NA	#VALUE!
ENSG00000236268.6	1	82970820	82986208	LINC01361	long intergenic non-protein coding RNA 1361 [Source:HGNC Symbol;Acc:HGNC:50595]	lncRNA	0.778476	3.26565	2.65756	1.22881	0.219141	NA	#VALUE!
ENSG00000219553.2	6	149491567	149492289	AL031133.1	coiled-coil domain containing 59 (CCDC59) pseudogene	processed_pseudogene	0.807243	3.26562	2.66189	1.2268	0.219896	NA	#VALUE!
ENSG00000260357.1	15	75299953	75302965	DNM1P34	dynamin 1 pseudogene 34 [Source:HGNC Symbol;Acc:HGNC:35181]	transcribed_unprocessed_pseudogene	1.94662	3.26363	2.26759	1.43925	0.150078	NA	#VALUE!
ENSG00000124743.6	6	53647916	53665756	KLHL31	kelch like family member 31 [Source:HGNC Symbol;Acc:HGNC:21353]	protein_coding	0.690145	3.26322	3.15236	1.03517	0.30059	NA	#VALUE!
ENSG00000145569.6	5	14581792	14616180	OTULINL	OTU deubiquitinase with linear linkage specificity like [Source:HGNC Symbol;Acc:HGNC:25629]	protein_coding	13.9768	3.26183	0.829452	3.93251	8.41e-05	0.00103205	2.9863
ENSG00000256069.7	12	9228533	9275817	A2MP1	alpha-2-macroglobulin pseudogene 1 [Source:HGNC Symbol;Acc:HGNC:8]	transcribed_unprocessed_pseudogene	0.654458	3.25782	3.24546	1.00381	0.315472	NA	#VALUE!
ENSG00000142182.9	21	44246339	44262216	DNMT3L	DNA methyltransferase 3 like [Source:HGNC Symbol;Acc:HGNC:2980]	protein_coding	6.22211	3.2578	1.07516	3.03006	0.00244506	0.0176437	1.75341
ENSG00000237699.2	13	113877608	113879376	BX072579.1	novel transcript	lncRNA	5.82642	3.25496	1.2987	2.50632	0.0121994	0.0626914	1.20279
ENSG00000136098.17	13	52132639	52159861	NEK3	NIMA related kinase 3 [Source:HGNC Symbol;Acc:HGNC:7746]	protein_coding	2.34234	3.25452	1.65891	1.96185	0.0497802	0.17784	0.74997
ENSG00000196116.8	9	97412096	97496125	TDRD7	tudor domain containing 7 [Source:HGNC Symbol;Acc:HGNC:30831]	protein_coding	6.04823	3.25303	1.08068	3.01018	0.00261091	0.0185917	1.73068
ENSG00000101333.18	20	9068763	9481242	PLCB4	phospholipase C beta 4 [Source:HGNC Symbol;Acc:HGNC:9059]	protein_coding	0.936023	3.25271	2.65727	1.22408	0.220923	NA	#VALUE!
ENSG00000251694.1	4	9358383	9359975	USP17L9P	ubiquitin specific peptidase 17 like family member 9, pseudogene [Source:HGNC Symbol;Acc:HGNC:12615]	unprocessed_pseudogene	3.39518	3.25072	1.85115	1.75606	0.0790789	0.242993	0.614407
ENSG00000175267.15	16	22092538	22156964	VWA3A	von Willebrand factor A domain containing 3A [Source:HGNC Symbol;Acc:HGNC:27088]	protein_coding	0.628676	3.24882	3.89383	0.834351	0.404083	NA	#VALUE!
ENSG00000002726.21	7	150824627	150861504	AOC1	amine oxidase copper containing 1 [Source:HGNC Symbol;Acc:HGNC:80]	protein_coding	0.986321	3.24776	2.6246	1.23743	0.215926	NA	#VALUE!
ENSG00000113249.13	5	157029413	157059119	HAVCR1	hepatitis A virus cellular receptor 1 [Source:HGNC Symbol;Acc:HGNC:17866]	protein_coding	1.60455	3.24767	2.03902	1.59276	0.111214	NA	#VALUE!
ENSG00000262700.1	16	25093387	25095255	AC133552.3	thyroid hormone receptor interactor 11 (TRIP11) pseudogene	processed_pseudogene	0.769687	3.24713	2.72003	1.19378	0.232563	NA	#VALUE!
ENSG00000164591.14	5	150660882	150679368	MYOZ3	myozenin 3 [Source:HGNC Symbol;Acc:HGNC:18565]	protein_coding	6.72522	3.24451	1.02952	3.15149	0.00162439	0.0125985	1.89968
ENSG00000236362.8	X	49551278	49568218	GAGE12F	G antigen 12F [Source:HGNC Symbol;Acc:HGNC:31906]	protein_coding	0.781514	3.24436	3.14667	1.03105	0.302518	NA	#VALUE!
ENSG00000287859.1	19	30058229	30060797	AC008507.4	novel transcript	lncRNA	2.05781	3.24348	1.65161	1.96383	0.0495498	NA	#VALUE!
ENSG00000171509.16	4	158315311	158653372	RXFP1	relaxin family peptide receptor 1 [Source:HGNC Symbol;Acc:HGNC:19718]	protein_coding	4.266	3.24274	1.21365	2.67188	0.00754267	0.0431173	1.36535
ENSG00000147206.17	X	103075810	103093143	NXF3	nuclear RNA export factor 3 [Source:HGNC Symbol;Acc:HGNC:8073]	protein_coding	0.676265	3.24042	3.95768	0.818766	0.41292	NA	#VALUE!
ENSG00000277870.5	22	18422244	18500594	FAM230A	family with sequence similarity 230 member A [Source:HGNC Symbol;Acc:HGNC:45045]	lncRNA	2.21508	3.24005	1.72105	1.8826	0.0597549	0.200493	0.6979
ENSG00000280339.1	11	86908990	86912238	AP001528.2	novel transcript	TEC	0.894022	3.23829	2.67748	1.20946	0.226488	NA	#VALUE!
ENSG00000283228.1	2	151802651	151973949	AC068547.1	novel transcript	protein_coding	5.94567	3.23824	2.9392	1.10174	0.270574	0.527725	0.277593
ENSG00000253669.4	8	102805517	102810039	GASAL1	growth arrest associated lncRNA 1 [Source:HGNC Symbol;Acc:HGNC:53461]	lncRNA	16.9728	3.23745	0.702461	4.60872	4.05e-06	7.2e-05	4.14267
ENSG00000188404.10	1	169690665	169711702	SELL	selectin L [Source:HGNC Symbol;Acc:HGNC:10720]	protein_coding	43.3961	3.2352	0.432513	7.48001	7.43e-14	4.36e-12	11.3605
ENSG00000198488.10	11	77034398	77041973	B3GNT6	UDP-GlcNAc:betaGal beta-1,3-N-acetylglucosaminyltransferase 6 [Source:HGNC Symbol;Acc:HGNC:24141]	protein_coding	3.68045	3.235	1.45422	2.22456	0.0261106	0.110671	0.955966
ENSG00000183570.17	21	45643694	45942454	PCBP3	poly(rC) binding protein 3 [Source:HGNC Symbol;Acc:HGNC:8651]	protein_coding	1.36875	3.23484	2.04028	1.58549	0.112855	NA	#VALUE!
ENSG00000287863.1	13	46290300	46298110	AL139801.1	novel transcript	lncRNA	0.776924	3.23461	3.15069	1.02663	0.304593	NA	#VALUE!
ENSG00000267552.6	19	37689865	37719188	AC093227.2	novel transcript	protein_coding	1.22898	3.2299	3.48597	0.926543	0.354164	NA	#VALUE!
ENSG00000242853.3	10	119212857	119213146	RN7SL749P	RNA, 7SL, cytoplasmic 749, pseudogene [Source:HGNC Symbol;Acc:HGNC:46765]	misc_RNA	1.62894	3.22809	1.78974	1.80366	0.0712842	NA	#VALUE!
ENSG00000162949.16	2	30722771	30820542	CAPN13	calpain 13 [Source:HGNC Symbol;Acc:HGNC:16663]	protein_coding	0.631865	3.22808	3.96555	0.814032	0.415627	NA	#VALUE!
ENSG00000174521.7	19	40216058	40218399	TTC9B	tetratricopeptide repeat domain 9B [Source:HGNC Symbol;Acc:HGNC:26395]	protein_coding	1.0272	3.22758	2.23308	1.44535	0.148361	NA	#VALUE!
ENSG00000259327.1	15	52116574	52122131	AC023906.3	novel transcript	lncRNA	2.77768	3.22716	2.01755	1.59954	0.1097	0.301227	0.521106
ENSG00000124391.5	16	88638572	88640468	IL17C	interleukin 17C [Source:HGNC Symbol;Acc:HGNC:5983]	protein_coding	3.74842	3.22633	1.36336	2.36646	0.0179591	0.0837115	1.07722
ENSG00000235505.7	11	104901549	104919073	CASP4LP	caspase 4 like, pseudogene [Source:HGNC Symbol;Acc:HGNC:53657]	transcribed_unprocessed_pseudogene	0.978388	3.22622	2.54274	1.2688	0.204513	NA	#VALUE!
ENSG00000246740.2	15	41972763	41999094	PLA2G4E-AS1	PLA2G4E antisense RNA 1 [Source:HGNC Symbol;Acc:HGNC:51419]	lncRNA	1.66026	3.22532	1.9509	1.65324	0.098281	NA	#VALUE!
ENSG00000110786.18	11	18727928	18792721	PTPN5	protein tyrosine phosphatase non-receptor type 5 [Source:HGNC Symbol;Acc:HGNC:9657]	protein_coding	0.803875	3.22505	2.33245	1.38269	0.166761	NA	#VALUE!
ENSG00000247287.3	14	61294909	61322838	AL359220.1	novel transcript, antisense to PRKCH	lncRNA	0.813385	3.22093	2.65265	1.21423	0.224659	NA	#VALUE!
ENSG00000250708.2	4	173699082	174001488	LINC02269	long intergenic non-protein coding RNA 2269 [Source:HGNC Symbol;Acc:HGNC:53184]	lncRNA	1.37413	3.2189	1.99442	1.61395	0.106538	NA	#VALUE!
ENSG00000250358.6	5	112628436	112642483	LINC02200	long intergenic non-protein coding RNA 2200 [Source:HGNC Symbol;Acc:HGNC:53066]	lncRNA	0.660076	3.21873	3.97806	0.809119	0.418447	NA	#VALUE!
ENSG00000267048.1	16	89906157	89918233	AC092143.3	novel transcript (MC1R-TUBB3 readthrough)	lncRNA	3.9444	3.21747	1.39047	2.31394	0.0206713	0.0927846	1.03252
ENSG00000160188.10	21	42472486	42496246	RSPH1	radial spoke head component 1 [Source:HGNC Symbol;Acc:HGNC:12371]	protein_coding	4.20933	3.2166	1.25561	2.56178	0.0104138	0.0556996	1.25415
ENSG00000249326.1	5	1887332	1900493	CTD-2194D22.4	uncharacterized LOC101929081 [Source:NCBI gene (formerly Entrezgene);Acc:101929081]	lncRNA	1.79734	3.21541	1.84287	1.74478	0.0810227	NA	#VALUE!
ENSG00000103710.11	15	65053337	65076690	RASL12	RAS like family 12 [Source:HGNC Symbol;Acc:HGNC:30289]	protein_coding	0.835157	3.21365	3.18402	1.00931	0.312828	NA	#VALUE!
ENSG00000015520.15	7	44512535	44541330	NPC1L1	NPC1 like intracellular cholesterol transporter 1 [Source:HGNC Symbol;Acc:HGNC:7898]	protein_coding	1.42802	3.21355	2.01942	1.59132	0.111537	NA	#VALUE!
ENSG00000237850.7	15	28349051	28358080	AC091304.1	golgin A6 family-like [Source:NCBI gene (formerly Entrezgene);Acc:645202]	transcribed_unprocessed_pseudogene	9.90078	3.21005	1.20361	2.66701	0.00765294	0.0435708	1.3608
ENSG00000172974.11	2	65205108	65205988	VDAC2P5	VDAC2 pseudogene 5 [Source:HGNC Symbol;Acc:HGNC:54753]	processed_pseudogene	1.32273	3.20875	2.82636	1.13529	0.256253	NA	#VALUE!
ENSG00000121577.14	3	119636457	119665324	POPDC2	popeye domain containing 2 [Source:HGNC Symbol;Acc:HGNC:17648]	protein_coding	4.48196	3.20863	1.54236	2.08034	0.0374941	0.144906	0.838914
ENSG00000287414.1	2	132010195	132017000	AC093787.2	novel transcript	lncRNA	1.48253	3.20704	2.04369	1.56924	0.116591	NA	#VALUE!
ENSG00000230149.2	22	38734730	38738990	AL021707.3	novel transcript, antisense to SUN2	lncRNA	1.63554	3.20647	1.84816	1.73495	0.0827495	NA	#VALUE!
ENSG00000272114.1	6	43770429	43770616	AL136131.3	novel transcript, antisense to VEGFA	lncRNA	0.968973	3.206	3.09497	1.03588	0.30026	NA	#VALUE!
ENSG00000156127.8	14	75522455	75546993	BATF	basic leucine zipper ATF-like transcription factor [Source:HGNC Symbol;Acc:HGNC:958]	protein_coding	2.06537	3.20545	1.64876	1.94416	0.0518765	0.182871	0.737855
ENSG00000112419.14	6	143536845	143831185	PHACTR2	phosphatase and actin regulator 2 [Source:HGNC Symbol;Acc:HGNC:20956]	protein_coding	2.88101	3.20256	1.89831	1.68705	0.0915928	0.268004	0.571859
ENSG00000223972.5	1	11869	14409	DDX11L1	DEAD/H-box helicase 11 like 1 (pseudogene) [Source:HGNC Symbol;Acc:HGNC:37102]	transcribed_unprocessed_pseudogene	0.892898	3.20201	3.70817	0.863501	0.387862	NA	#VALUE!
ENSG00000132688.11	1	156668763	156677407	NES	nestin [Source:HGNC Symbol;Acc:HGNC:7756]	protein_coding	1.63095	3.20193	1.83251	1.74729	0.0805866	NA	#VALUE!
ENSG00000261375.1	15	32489267	32491586	AC135983.4	golgin subfamily A member 6-like pseudogene	unprocessed_pseudogene	0.739889	3.20144	3.83348	0.835128	0.403646	NA	#VALUE!
ENSG00000286248.1	12	121177919	121191477	AC069209.2	novel transcript, antisense to P2RX7	lncRNA	0.739889	3.20144	3.83348	0.835128	0.403646	NA	#VALUE!
ENSG00000181984.11	15	20562375	20575696	GOLGA8CP	golgin A8 family member C, pseudogene [Source:HGNC Symbol;Acc:HGNC:32375]	unprocessed_pseudogene	0.703978	3.20133	3.86127	0.829088	0.407054	NA	#VALUE!
ENSG00000205456.11	16	32252719	32255922	TP53TG3D	TP53 target 3D [Source:HGNC Symbol;Acc:HGNC:44657]	protein_coding	0.58688	3.20092	3.96404	0.807491	0.419384	NA	#VALUE!
ENSG00000239389.8	5	140882124	141012347	PCDHA13	protocadherin alpha 13 [Source:HGNC Symbol;Acc:HGNC:8667]	protein_coding	0.58688	3.20092	3.96404	0.807491	0.419384	NA	#VALUE!
ENSG00000272661.1	7	151240399	151240972	AC021097.1	novel transcript, antisense to SMARCD3	lncRNA	0.58688	3.20092	3.96404	0.807491	0.419384	NA	#VALUE!
ENSG00000230358.4	7	67278714	67286664	SPDYE21	speedy/RINGO cell cycle regulator family member E21 [Source:HGNC Symbol;Acc:HGNC:51517]	protein_coding	1.7749	3.2005	1.80797	1.77022	0.0766902	NA	#VALUE!
ENSG00000224846.3	6	2989335	2999604	NQO2-AS1	NQO2 antisense RNA 1 [Source:HGNC Symbol;Acc:HGNC:40407]	lncRNA	0.768576	3.19951	2.59285	1.23397	0.217212	NA	#VALUE!
ENSG00000261544.1	15	65766460	65767398	AC011939.2	novel transcript, intronic to DENND4A	lncRNA	1.66052	3.19749	1.73706	1.84075	0.0656584	NA	#VALUE!
ENSG00000224220.1	2	25421117	25427643	DTNB-AS1	DTNB antisense RNA 1 [Source:HGNC Symbol;Acc:HGNC:40198]	lncRNA	1.85451	3.19745	1.86495	1.71449	0.0864379	NA	#VALUE!
ENSG00000189325.7	6	36315761	36336888	BNIP5	BCL2 interacting protein 5 [Source:HGNC Symbol;Acc:HGNC:33769]	protein_coding	13.7414	3.19713	0.696178	4.59241	4.38e-06	7.71e-05	4.11295
ENSG00000187634.13	1	923923	944575	SAMD11	sterile alpha motif domain containing 11 [Source:HGNC Symbol;Acc:HGNC:28706]	protein_coding	3.58473	3.1959	1.36618	2.3393	0.0193198	0.0882368	1.05435
ENSG00000104055.16	15	43232590	43266928	TGM5	transglutaminase 5 [Source:HGNC Symbol;Acc:HGNC:11781]	protein_coding	1.30573	3.19358	2.2626	1.41146	0.158108	NA	#VALUE!
ENSG00000256314.1	12	64654060	64655019	AC078962.3	novel transcript	lncRNA	2.84362	3.19356	1.60414	1.99082	0.0465008	0.169135	0.771768
ENSG00000254965.1	11	83111060	83111442	C1DP5	C1D nuclear receptor corepressor pseudogene 5 [Source:HGNC Symbol;Acc:HGNC:51613]	processed_pseudogene	1.98735	3.19319	1.74966	1.82504	0.0679954	NA	#VALUE!
ENSG00000178026.13	22	24585620	24593208	LRRC75B	leucine rich repeat containing 75B [Source:HGNC Symbol;Acc:HGNC:33155]	protein_coding	5.0871	3.19283	1.42358	2.24281	0.0249089	0.106801	0.971425
ENSG00000241429.1	3	138825063	138826329	EEF1A1P25	eukaryotic translation elongation factor 1 alpha 1 pseudogene 25 [Source:HGNC Symbol;Acc:HGNC:37898]	processed_pseudogene	1.51557	3.19265	2.06727	1.54438	0.122496	NA	#VALUE!
ENSG00000149294.17	11	112961247	113278436	NCAM1	neural cell adhesion molecule 1 [Source:HGNC Symbol;Acc:HGNC:7656]	protein_coding	0.707114	3.18935	2.77192	1.15059	0.249901	NA	#VALUE!
ENSG00000196341.3	11	124302831	124315099	OR8D1	olfactory receptor family 8 subfamily D member 1 [Source:HGNC Symbol;Acc:HGNC:8481]	protein_coding	1.84133	3.18904	1.91747	1.66314	0.0962835	NA	#VALUE!
ENSG00000213842.2	3	32752910	32753901	SUGT1P2	SUGT1 pseudogene 2 [Source:HGNC Symbol;Acc:HGNC:31377]	processed_pseudogene	1.96333	3.18897	1.723	1.85082	0.0641952	NA	#VALUE!
ENSG00000233893.2	6	158817979	158822252	EZR-AS1	EZR antisense RNA 1 [Source:HGNC Symbol;Acc:HGNC:40609]	lncRNA	1.52412	3.18832	1.87053	1.7045	0.088288	NA	#VALUE!
ENSG00000187997.11	17	78146353	78166177	C17orf99	chromosome 17 open reading frame 99 [Source:HGNC Symbol;Acc:HGNC:34490]	protein_coding	17.2959	3.1848	0.836093	3.80915	0.000139445	0.001588	2.79915
ENSG00000262179.3	6	44216926	44218234	MYMX	myomixer, myoblast fusion factor [Source:HGNC Symbol;Acc:HGNC:52391]	protein_coding	1.15044	3.18441	2.27445	1.40008	0.161489	NA	#VALUE!
ENSG00000285280.2	1	192167786	192957713	AL390957.1	novel transcript	lncRNA	2.33372	3.18433	1.87395	1.69926	0.0892699	0.263501	0.579217
ENSG00000170190.16	17	75087727	75106162	SLC16A5	solute carrier family 16 member 5 [Source:HGNC Symbol;Acc:HGNC:10926]	protein_coding	0.657453	3.18317	3.96196	0.803434	0.421724	NA	#VALUE!
ENSG00000228549.4	1	16870945	16883659	BX284668.2	novel transcript	lncRNA	6.88724	3.17619	0.988238	3.21399	0.00130905	0.0105069	1.97853
ENSG00000080854.16	11	133896438	133956968	IGSF9B	immunoglobulin superfamily member 9B [Source:HGNC Symbol;Acc:HGNC:32326]	protein_coding	4.97018	3.17597	1.25286	2.53498	0.0112453	0.0590588	1.22872
ENSG00000154914.17	17	9644698	9729687	USP43	ubiquitin specific peptidase 43 [Source:HGNC Symbol;Acc:HGNC:20072]	protein_coding	0.807619	3.17445	3.12587	1.01554	0.309848	NA	#VALUE!
ENSG00000179627.10	14	104800596	104804712	ZBTB42	zinc finger and BTB domain containing 42 [Source:HGNC Symbol;Acc:HGNC:32550]	protein_coding	0.859355	3.17071	2.74227	1.15624	0.247584	NA	#VALUE!
ENSG00000261596.2	16	21626742	21627569	AC005632.3	novel transcript, sense intronic to METTL9	lncRNA	9.69711	3.16984	0.78814	4.02192	5.77e-05	0.000740004	3.13077
ENSG00000179915.24	2	49918503	51225575	NRXN1	neurexin 1 [Source:HGNC Symbol;Acc:HGNC:8008]	protein_coding	1.21233	3.16794	2.10592	1.5043	0.132505	NA	#VALUE!
ENSG00000257740.1	12	56308868	56309449	AC073896.3	novel transcript, antisense to CNPY2	lncRNA	7.62335	3.16518	1.05983	2.98649	0.002822	0.0197813	1.70375
ENSG00000100170.10	22	32043261	32113029	SLC5A1	solute carrier family 5 member 1 [Source:HGNC Symbol;Acc:HGNC:11036]	protein_coding	1.34455	3.16512	2.58446	1.22468	0.220697	NA	#VALUE!
ENSG00000287778.1	4	11426874	11467802	AC006230.1	novel transcript, antisense to HS3ST1	lncRNA	1.39127	3.16475	2.23967	1.41305	0.157642	NA	#VALUE!
ENSG00000228403.1	10	48878022	48878649	AC035139.1	novel transcript	lncRNA	2.98828	3.16414	1.59009	1.98992	0.0466002	0.169431	0.771008
ENSG00000131203.13	8	39902275	39928790	IDO1	indoleamine 2,3-dioxygenase 1 [Source:HGNC Symbol;Acc:HGNC:6059]	protein_coding	1.71757	3.162	1.78632	1.77012	0.076707	NA	#VALUE!
ENSG00000162873.15	1	205336061	205357090	KLHDC8A	kelch domain containing 8A [Source:HGNC Symbol;Acc:HGNC:25573]	protein_coding	1.37292	3.16091	2.55288	1.23818	0.215651	NA	#VALUE!
ENSG00000260400.1	10	68698500	68700794	AL513534.2	novel transcript, overlapping to TET1	lncRNA	2.46793	3.16072	1.66542	1.89784	0.0577166	0.196512	0.706611
ENSG00000080493.18	4	71062667	71572087	SLC4A4	solute carrier family 4 member 4 [Source:HGNC Symbol;Acc:HGNC:11030]	protein_coding	0.902424	3.15733	2.37305	1.3305	0.183355	NA	#VALUE!
ENSG00000231852.9	6	32038327	32041644	CYP21A2	cytochrome P450 family 21 subfamily A member 2 [Source:HGNC Symbol;Acc:HGNC:2600]	protein_coding	1.08948	3.15672	2.32075	1.36022	0.173762	NA	#VALUE!
ENSG00000137573.14	8	69466624	69660915	SULF1	sulfatase 1 [Source:HGNC Symbol;Acc:HGNC:20391]	protein_coding	1.3533	3.15649	2.38109	1.32565	0.184956	NA	#VALUE!
ENSG00000215186.6	15	72654738	72666394	GOLGA6B	golgin A6 family member B [Source:HGNC Symbol;Acc:HGNC:32205]	protein_coding	1.05563	3.15595	2.57663	1.22484	0.220637	NA	#VALUE!
ENSG00000204969.7	5	140794852	141012347	PCDHA2	protocadherin alpha 2 [Source:HGNC Symbol;Acc:HGNC:8668]	protein_coding	1.31936	3.15156	2.05388	1.53444	0.124921	NA	#VALUE!
ENSG00000275481.1	12	46388856	46392126	AC025031.4	novel transcript	lncRNA	7.42769	3.15121	0.958291	3.28836	0.00100773	0.00845999	2.07263
ENSG00000152492.15	3	191329085	191398659	CCDC50	coiled-coil domain containing 50 [Source:HGNC Symbol;Acc:HGNC:18111]	protein_coding	6.01837	3.15012	1.33501	2.35963	0.0182932	0.0848718	1.07124
ENSG00000179520.11	12	100357074	100422055	SLC17A8	solute carrier family 17 member 8 [Source:HGNC Symbol;Acc:HGNC:20151]	protein_coding	0.69529	3.14813	3.15867	0.996665	0.318927	NA	#VALUE!
ENSG00000121933.19	1	111483348	111563962	TMIGD3	transmembrane and immunoglobulin domain containing 3 [Source:HGNC Symbol;Acc:HGNC:51375]	protein_coding	1.15773	3.14689	2.21923	1.41801	0.156189	NA	#VALUE!
ENSG00000267057.6	18	56031830	56135295	LINC01905	long intergenic non-protein coding RNA 1905 [Source:HGNC Symbol;Acc:HGNC:52724]	lncRNA	1.3467	3.14591	1.99678	1.5755	0.115142	NA	#VALUE!
ENSG00000232884.9	21	14676698	14763090	AF127936.1	novel transcript	lncRNA	5.91751	3.14352	1.0256	3.06506	0.00217627	0.0159977	1.79594
ENSG00000105419.18	19	47403124	47419527	MEIS3	Meis homeobox 3 [Source:HGNC Symbol;Acc:HGNC:29537]	protein_coding	0.714481	3.14072	3.19447	0.983172	0.325523	NA	#VALUE!
ENSG00000224189.8	2	176164051	176188958	HAGLR	HOXD antisense growth-associated long non-coding RNA [Source:HGNC Symbol;Acc:HGNC:43755]	lncRNA	0.574805	3.1374	3.97125	0.790029	0.429511	NA	#VALUE!
ENSG00000228252.9	3	130212823	130273806	COL6A4P2	collagen type VI alpha 4 pseudogene 2 [Source:HGNC Symbol;Acc:HGNC:38501]	transcribed_unitary_pseudogene	0.936123	3.13704	2.33211	1.34515	0.178577	NA	#VALUE!
ENSG00000003147.19	7	8113184	8262687	ICA1	islet cell autoantigen 1 [Source:HGNC Symbol;Acc:HGNC:5343]	protein_coding	9.94399	3.13661	1.42025	2.20849	0.0272102	0.114177	0.94242
ENSG00000074527.13	12	95657807	95791189	NTN4	netrin 4 [Source:HGNC Symbol;Acc:HGNC:13658]	protein_coding	0.734503	3.13608	2.7614	1.13568	0.256089	NA	#VALUE!
ENSG00000244791.3	8	126325454	126329538	AC087667.1	novel transcript	lncRNA	0.967102	3.13482	2.34059	1.33933	0.180463	NA	#VALUE!
ENSG00000228283.3	6	146802359	146803824	KATNBL1P6	katanin regulatory subunit B1 like 1 pseudogene 6 [Source:HGNC Symbol;Acc:HGNC:49056]	transcribed_processed_pseudogene	0.559164	3.13344	3.96758	0.78976	0.429668	NA	#VALUE!
ENSG00000099282.10	10	69451465	69507666	TSPAN15	tetraspanin 15 [Source:HGNC Symbol;Acc:HGNC:23298]	protein_coding	1.303	3.13217	1.91555	1.63513	0.102022	NA	#VALUE!
ENSG00000229243.2	3	27830886	27834136	LINC01981	long intergenic non-protein coding RNA 1981 [Source:HGNC Symbol;Acc:HGNC:52809]	lncRNA	0.586678	3.12868	3.97638	0.786815	0.43139	NA	#VALUE!
ENSG00000177294.7	17	6776215	6797101	FBXO39	F-box protein 39 [Source:HGNC Symbol;Acc:HGNC:28565]	protein_coding	0.646411	3.12751	2.76988	1.12912	0.258848	NA	#VALUE!
ENSG00000166401.15	18	63970029	64019779	SERPINB8	serpin family B member 8 [Source:HGNC Symbol;Acc:HGNC:8952]	protein_coding	3.09613	3.12645	1.80839	1.72885	0.0838357	0.253118	0.596677
ENSG00000174607.11	4	114598770	114678225	UGT8	UDP glycosyltransferase 8 [Source:HGNC Symbol;Acc:HGNC:12555]	protein_coding	0.659128	3.12552	3.94426	0.792424	0.428113	NA	#VALUE!
ENSG00000260776.6	15	77914217	77926846	AC104758.2	golgin A6 family, member A (GOLGA6A) pseudogene	transcribed_unprocessed_pseudogene	1.39122	3.12433	1.90697	1.63838	0.101343	NA	#VALUE!
ENSG00000077327.16	10	22345445	22454224	SPAG6	sperm associated antigen 6 [Source:HGNC Symbol;Acc:HGNC:11215]	protein_coding	4.84184	3.1231	1.30784	2.38798	0.0169412	0.0803421	1.09506
ENSG00000232587.1	13	28214513	28215897	EEF1A1P3	eukaryotic translation elongation factor 1 alpha 1 pseudogene 3 [Source:HGNC Symbol;Acc:HGNC:3194]	processed_pseudogene	4.14687	3.11856	1.19743	2.60438	0.00920399	0.0504735	1.29694
ENSG00000070731.11	17	76565377	76586956	ST6GALNAC2	ST6 N-acetylgalactosaminide alpha-2,6-sialyltransferase 2 [Source:HGNC Symbol;Acc:HGNC:10867]	protein_coding	1.29838	3.11792	2.41905	1.2889	0.197431	NA	#VALUE!
ENSG00000259658.5	15	101732201	101746870	AC027559.1	ubiquitin-conjugating enzyme E2Q family member 2 (UBE2Q2) pseudogene	transcribed_unprocessed_pseudogene	1.90556	3.11276	1.92485	1.61715	0.105847	NA	#VALUE!
ENSG00000237289.10	15	43593054	43604901	CKMT1B	creatine kinase, mitochondrial 1B [Source:HGNC Symbol;Acc:HGNC:1995]	protein_coding	2.26751	3.11215	2.66838	1.16631	0.24349	0.494007	0.306267
ENSG00000117215.15	1	20111939	20119566	PLA2G2D	phospholipase A2 group IID [Source:HGNC Symbol;Acc:HGNC:9033]	protein_coding	1.88664	3.11202	1.80475	1.72435	0.0846453	NA	#VALUE!
ENSG00000141294.10	17	47831634	47837719	LRRC46	leucine rich repeat containing 46 [Source:HGNC Symbol;Acc:HGNC:25047]	protein_coding	5.28678	3.1116	1.20465	2.583	0.00979461	0.0530952	1.27494
ENSG00000165124.18	9	110365248	110579880	SVEP1	sushi, von Willebrand factor type A, EGF and pentraxin domain containing 1 [Source:HGNC Symbol;Acc:HGNC:15985]	protein_coding	2.56457	3.11054	1.64006	1.8966	0.0578811	0.196679	0.706243
ENSG00000165091.18	9	72521608	72838297	TMC1	transmembrane channel like 1 [Source:HGNC Symbol;Acc:HGNC:16513]	protein_coding	6.02226	3.10888	1.1123	2.795	0.00518994	0.0321201	1.49322
ENSG00000122643.22	7	33014114	33062797	NT5C3A	5'-nucleotidase, cytosolic IIIA [Source:HGNC Symbol;Acc:HGNC:17820]	protein_coding	438.397	3.10738	0.250124	12.4233	1.95e-35	5.42e-33	32.266
ENSG00000081026.19	1	113390515	113685923	MAGI3	membrane associated guanylate kinase, WW and PDZ domain containing 3 [Source:HGNC Symbol;Acc:HGNC:29647]	protein_coding	1.61535	3.10339	2.2706	1.36677	0.171697	NA	#VALUE!
ENSG00000226824.7	7	66654538	66671523	AC006001.2	novel transcript	lncRNA	13.9309	3.10259	0.578849	5.35994	8.32e-08	2.07e-06	5.68403
ENSG00000178821.13	1	1917590	1919279	TMEM52	transmembrane protein 52 [Source:HGNC Symbol;Acc:HGNC:27916]	protein_coding	0.776032	3.10243	2.39036	1.2979	0.194323	NA	#VALUE!
ENSG00000275956.1	3	52732547	52733867	AC104446.2	zinc finger protein 610 (ZNF610) pseudogene	processed_pseudogene	3.24418	3.10106	1.3689	2.26536	0.0234903	0.102181	0.990629
ENSG00000140848.17	16	57092583	57148369	CPNE2	copine 2 [Source:HGNC Symbol;Acc:HGNC:2315]	protein_coding	9.37592	3.10065	0.764592	4.0553	5.01e-05	0.000659788	3.1806
ENSG00000172476.4	X	103499130	103519489	RAB40A	RAB40A, member RAS oncogene family [Source:HGNC Symbol;Acc:HGNC:18283]	protein_coding	0.649325	3.09973	3.26699	0.948803	0.342721	NA	#VALUE!
ENSG00000149289.11	11	110093392	110171841	ZC3H12C	zinc finger CCCH-type containing 12C [Source:HGNC Symbol;Acc:HGNC:29362]	protein_coding	1.41194	3.09945	2.29235	1.35208	0.17635	NA	#VALUE!
ENSG00000119943.13	10	98383565	98415182	PYROXD2	pyridine nucleotide-disulphide oxidoreductase domain 2 [Source:HGNC Symbol;Acc:HGNC:23517]	protein_coding	1.86938	3.09763	2.23801	1.3841	0.166328	NA	#VALUE!
ENSG00000104951.16	19	49889654	49929539	IL4I1	interleukin 4 induced 1 [Source:HGNC Symbol;Acc:HGNC:19094]	protein_coding	38.7089	3.09667	0.490758	6.30997	2.79e-10	9.99e-09	8.00043
ENSG00000255081.1	11	75914201	75915213	AP003168.2	novel transcript	lncRNA	2.58012	3.0942	1.54841	1.99831	0.0456827	0.16706	0.777126
ENSG00000120471.16	11	128934731	128943399	TP53AIP1	tumor protein p53 regulated apoptosis inducing protein 1 [Source:HGNC Symbol;Acc:HGNC:29984]	protein_coding	0.810681	3.09363	2.7271	1.1344	0.256626	NA	#VALUE!
ENSG00000198336.9	17	47200446	47223679	MYL4	myosin light chain 4 [Source:HGNC Symbol;Acc:HGNC:7585]	protein_coding	0.80994	3.09262	2.80275	1.10343	0.269843	NA	#VALUE!
ENSG00000171617.15	5	74627406	74641424	ENC1	ectodermal-neural cortex 1 [Source:HGNC Symbol;Acc:HGNC:3345]	protein_coding	1.40182	3.09241	2.36116	1.3097	0.190298	NA	#VALUE!
ENSG00000137877.10	15	41848146	41894053	SPTBN5	spectrin beta, non-erythrocytic 5 [Source:HGNC Symbol;Acc:HGNC:15680]	protein_coding	18.8187	3.09207	0.713524	4.33352	1.47e-05	0.000227158	3.64367
ENSG00000251538.7	5	122628952	122730685	LINC02201	long intergenic non-protein coding RNA 2201 [Source:HGNC Symbol;Acc:HGNC:53067]	lncRNA	0.733585	3.09184	3.22962	0.957338	0.338397	NA	#VALUE!
ENSG00000273456.1	2	202374932	202375604	AC064836.2	novel transcript	lncRNA	4.79036	3.09072	1.12846	2.73889	0.00616475	0.0365705	1.43687
ENSG00000177133.11	1	3059615	3068437	PRDM16-DT	PRDM16 divergent transcript [Source:HGNC Symbol;Acc:HGNC:48664]	lncRNA	0.924372	3.0906	2.66703	1.15882	0.246531	NA	#VALUE!
ENSG00000087128.10	4	68447463	68497604	TMPRSS11E	transmembrane serine protease 11E [Source:HGNC Symbol;Acc:HGNC:24465]	protein_coding	1.01637	3.09021	2.63934	1.17083	0.241669	NA	#VALUE!
ENSG00000258498.8	14	101552221	101560431	DIO3OS	DIO3 opposite strand upstream RNA [Source:HGNC Symbol;Acc:HGNC:20348]	lncRNA	0.972024	3.0896	2.66642	1.15871	0.246576	NA	#VALUE!
ENSG00000250420.8	5	178764861	178818435	AACSP1	acetoacetyl-CoA synthetase pseudogene 1 [Source:HGNC Symbol;Acc:HGNC:18226]	transcribed_unprocessed_pseudogene	1.49048	3.08893	2.02682	1.52403	0.127502	NA	#VALUE!
ENSG00000184271.17	12	51186936	51217708	POU6F1	POU class 6 homeobox 1 [Source:HGNC Symbol;Acc:HGNC:9224]	protein_coding	3.25617	3.08582	1.45838	2.11593	0.0343507	0.13572	0.867357
ENSG00000287968.1	4	33150326	33208430	AC093606.1	novel transcript	lncRNA	2.80055	3.08464	1.52813	2.01858	0.043531	0.161191	0.792659
ENSG00000130202.10	19	44846175	44889223	NECTIN2	nectin cell adhesion molecule 2 [Source:HGNC Symbol;Acc:HGNC:9707]	protein_coding	1.78595	3.08188	2.0322	1.51652	0.129388	NA	#VALUE!
ENSG00000227200.1	9	124262876	124265809	AL162724.1	novel transcript	lncRNA	4.10398	3.07894	1.35772	2.26773	0.0233459	0.1016	0.993108
ENSG00000272525.1	5	73497550	73498293	BTF3-DT	BTF3 divergent transcript [Source:HGNC Symbol;Acc:HGNC:55211]	lncRNA	2.50982	3.07753	1.84753	1.66575	0.0957638	0.275425	0.559997
ENSG00000186038.9	3	184097064	184106995	HTR3E	5-hydroxytryptamine receptor 3E [Source:HGNC Symbol;Acc:HGNC:24005]	protein_coding	0.542967	3.07483	3.96946	0.774621	0.438564	NA	#VALUE!
ENSG00000212719.13	17	21428263	21574517	LINC02693	long intergenic non-protein coding RNA 2693 [Source:HGNC Symbol;Acc:HGNC:27904]	lncRNA	6.77064	3.07272	1.0004	3.07147	0.00213005	0.0157154	1.80367
ENSG00000247624.6	4	14909961	15002045	CPEB2-DT	CPEB2 divergent transcript [Source:HGNC Symbol;Acc:HGNC:49082]	lncRNA	0.696387	3.07248	2.79179	1.10054	0.271096	NA	#VALUE!
ENSG00000213860.4	7	20002765	20003247	RPL21P75	ribosomal protein L21 pseudogene 75 [Source:HGNC Symbol;Acc:HGNC:36460]	processed_pseudogene	0.541386	3.07167	3.96936	0.773845	0.439023	NA	#VALUE!
ENSG00000249504.3	5	140861224	140863521	PCDHA14	protocadherin alpha 14 pseudogene [Source:HGNC Symbol;Acc:HGNC:2163]	transcribed_unprocessed_pseudogene	0.541386	3.07167	3.96936	0.773845	0.439023	NA	#VALUE!
ENSG00000255052.5	8	12115767	12177550	FAM66D	family with sequence similarity 66 member D [Source:HGNC Symbol;Acc:HGNC:24159]	lncRNA	0.541386	3.07167	3.96936	0.773845	0.439023	NA	#VALUE!
ENSG00000260111.1	16	70379457	70399502	AC012184.1	novel transcript, antisense to ST3GAL2	lncRNA	0.541386	3.07167	3.96936	0.773845	0.439023	NA	#VALUE!
ENSG00000228007.1	17	75338827	75339147	AC011933.1	ribosomal protein L36a (RPL36A) pseudogene	processed_pseudogene	0.894712	3.0709	3.74205	0.820646	0.411848	NA	#VALUE!
ENSG00000259939.1	16	8853312	8854347	AC022167.1	novel transcript, antisense to CARHSP1	lncRNA	0.894712	3.0709	3.74205	0.820646	0.411848	NA	#VALUE!
ENSG00000174808.12	4	74744759	74794523	BTC	betacellulin [Source:HGNC Symbol;Acc:HGNC:1121]	protein_coding	0.615694	3.07052	3.35396	0.91549	0.359934	NA	#VALUE!
ENSG00000258677.2	8	73688691	73878854	AC022826.2	novel protein, UBE2W-STAU2 readthrough	protein_coding	1.22992	3.06992	3.50371	0.876192	0.380926	NA	#VALUE!
ENSG00000176732.7	2	24114809	24123464	PFN4	profilin family member 4 [Source:HGNC Symbol;Acc:HGNC:31103]	protein_coding	1.34522	3.06974	1.85518	1.65469	0.097988	NA	#VALUE!
ENSG00000257474.5	12	79540203	79550535	AC027288.1	novel transcript	lncRNA	0.936041	3.06931	2.5657	1.19629	0.231585	NA	#VALUE!
ENSG00000237740.1	10	87376896	87378481	NPAP1P3	nuclear pore associated protein 1 pseudogene 3 [Source:HGNC Symbol;Acc:HGNC:45020]	processed_pseudogene	1.77155	3.0693	1.93985	1.58223	0.113597	NA	#VALUE!
ENSG00000164684.13	8	80628451	80874781	ZNF704	zinc finger protein 704 [Source:HGNC Symbol;Acc:HGNC:32291]	protein_coding	3.91624	3.06767	1.8895	1.62354	0.104474	0.292064	0.534522
ENSG00000101544.9	18	80109262	80147523	ADNP2	ADNP homeobox 2 [Source:HGNC Symbol;Acc:HGNC:23803]	protein_coding	1.51311	3.06678	2.17792	1.40812	0.159095	NA	#VALUE!
ENSG00000148795.7	10	102830531	102837472	CYP17A1	cytochrome P450 family 17 subfamily A member 1 [Source:HGNC Symbol;Acc:HGNC:2593]	protein_coding	0.642199	3.06579	3.23259	0.948398	0.342927	NA	#VALUE!
ENSG00000261739.2	15	23354748	23367231	GOLGA8S	golgin A8 family member S [Source:HGNC Symbol;Acc:HGNC:44409]	protein_coding	1.34347	3.06338	2.87285	1.06632	0.286279	NA	#VALUE!
ENSG00000275830.2	13	109988097	110129136	AL390755.1	novel transcript	lncRNA	0.542734	3.06321	3.36028	0.911596	0.361981	NA	#VALUE!
ENSG00000151470.13	4	129093317	129116640	C4orf33	chromosome 4 open reading frame 33 [Source:HGNC Symbol;Acc:HGNC:27025]	protein_coding	13.4318	3.06317	1.01259	3.0251	0.00248549	0.0178671	1.74795
ENSG00000135899.19	2	230165186	230225729	SP110	SP110 nuclear body protein [Source:HGNC Symbol;Acc:HGNC:5401]	protein_coding	412.374	3.06144	0.195848	15.6317	4.43e-55	3.8e-52	51.4202
ENSG00000284740.1	1	1503250	1509452	AL645728.2	ATPase family, AAA domain containing 3C (ATAD3C) pseudogene	transcribed_unprocessed_pseudogene	1.88444	3.06058	1.72304	1.77627	0.0756887	NA	#VALUE!
ENSG00000259000.1	14	44860316	44866247	DOCK11P1	dedicator of cytokinesis 11 pseudogene 1 [Source:HGNC Symbol;Acc:HGNC:31719]	processed_pseudogene	0.536796	3.06019	3.96986	0.770855	0.440793	NA	#VALUE!
ENSG00000159761.15	16	67666814	67668757	C16orf86	chromosome 16 open reading frame 86 [Source:HGNC Symbol;Acc:HGNC:33755]	protein_coding	1.61441	3.06008	1.72022	1.77888	0.0752588	NA	#VALUE!
ENSG00000267335.2	19	49022953	49036895	AC008687.1	novel protein	protein_coding	0.6133	3.05795	3.32852	0.918714	0.358245	NA	#VALUE!
ENSG00000285553.1	6	163115691	163137775	AL137182.1	novel transcript	lncRNA	0.625127	3.05786	3.30867	0.924197	0.355384	NA	#VALUE!
ENSG00000163701.19	3	9902612	9916402	IL17RE	interleukin 17 receptor E [Source:HGNC Symbol;Acc:HGNC:18439]	protein_coding	2.19893	3.05593	1.69135	1.8068	0.0707942	0.225962	0.645965
ENSG00000138685.17	4	122826708	122898236	FGF2	fibroblast growth factor 2 [Source:HGNC Symbol;Acc:HGNC:3676]	protein_coding	0.536715	3.05588	3.36684	0.907641	0.364068	NA	#VALUE!
ENSG00000226890.1	16	1625628	1626160	Z97652.1	novel transcript, antisense to CRAMP1L	lncRNA	1.97514	3.05535	2.18394	1.39901	0.161811	NA	#VALUE!
ENSG00000156140.10	4	72280969	72569221	ADAMTS3	ADAM metallopeptidase with thrombospondin type 1 motif 3 [Source:HGNC Symbol;Acc:HGNC:219]	protein_coding	0.892158	3.05343	2.34032	1.30471	0.191992	NA	#VALUE!
ENSG00000166796.12	11	18412318	18452063	LDHC	lactate dehydrogenase C [Source:HGNC Symbol;Acc:HGNC:6544]	protein_coding	1.73171	3.05274	1.89898	1.60757	0.10793	NA	#VALUE!
ENSG00000110076.19	11	64606174	64723197	NRXN2	neurexin 2 [Source:HGNC Symbol;Acc:HGNC:8009]	protein_coding	3.63546	3.0498	1.39212	2.19076	0.0284693	0.118121	0.927672
ENSG00000079931.15	6	132296055	132401475	MOXD1	monooxygenase DBH like 1 [Source:HGNC Symbol;Acc:HGNC:21063]	protein_coding	0.673592	3.04937	3.25814	0.935925	0.349312	NA	#VALUE!
ENSG00000228963.3	3	125724539	125725445	OR7E93P	olfactory receptor family 7 subfamily E member 93 pseudogene [Source:HGNC Symbol;Acc:HGNC:14780]	unprocessed_pseudogene	0.532205	3.04862	3.97036	0.767845	0.442579	NA	#VALUE!
ENSG00000278346.1	17	40380666	40381838	AC080112.2	kelch repeat and BTB (POZ) domain containing 2 (KBTBD2) pseudogene	processed_pseudogene	0.532205	3.04862	3.97036	0.767845	0.442579	NA	#VALUE!
ENSG00000288671.1	19	42215133	42232149	AC006486.3	novel protein	protein_coding	0.532205	3.04862	3.97036	0.767845	0.442579	NA	#VALUE!
ENSG00000206142.9	22	21300990	21325042	FAM230H	family with sequence similarity 230 member H [Source:HGNC Symbol;Acc:HGNC:53977]	lncRNA	3.19314	3.04701	1.88423	1.61711	0.105854	0.294351	0.531134
ENSG00000261089.1	16	28413703	28415018	CDC37P2	cell division cycle 37 pseudogene 2 [Source:HGNC Symbol;Acc:HGNC:35453]	processed_pseudogene	0.60871	3.04664	3.29448	0.924771	0.355085	NA	#VALUE!
ENSG00000286755.1	3	198027956	198035970	AC135893.1	novel transcript, antisense to LMLN	lncRNA	0.60871	3.04664	3.29448	0.924771	0.355085	NA	#VALUE!
ENSG00000287181.1	4	88352222	88358423	AC107067.2	novel transcript	lncRNA	1.21776	3.04646	2.19694	1.38668	0.165538	NA	#VALUE!
ENSG00000237669.1	6	30006121	30007116	AL671277.2	HLA complex group 4 pseudogene 3	unprocessed_pseudogene	0.649303	3.04637	3.22883	0.943489	0.345431	NA	#VALUE!
ENSG00000273143.2	10	110428840	110496590	DUSP5-DT	DUSP5 divergent transcript [Source:HGNC Symbol;Acc:HGNC:55154]	lncRNA	23.8408	3.04631	1.1538	2.64023	0.008285	0.0464022	1.33346
ENSG00000272667.1	2	127886556	127887185	AC012306.2	novel transcript	lncRNA	0.685214	3.04629	3.21188	0.948443	0.342904	NA	#VALUE!
ENSG00000178715.8	1	15828232	15828669	AL450998.1	ribosomal protein S16 (RPS16) pseudogene	processed_pseudogene	0.708868	3.04625	3.20228	0.951274	0.341465	NA	#VALUE!
ENSG00000261949.7	19	49423749	49428987	GFY	golgi associated olfactory signaling regulator [Source:HGNC Symbol;Acc:HGNC:44663]	protein_coding	2.13539	3.04499	1.76062	1.7295	0.0837191	0.252846	0.597144
ENSG00000183246.7	22	21545678	21551461	RIMBP3C	RIMS binding protein 3C [Source:HGNC Symbol;Acc:HGNC:33892]	protein_coding	1.35383	3.04483	2.1251	1.43279	0.151917	NA	#VALUE!
ENSG00000262020.1	16	11066496	11071102	AC007014.1	novel transcript, antisense to CLEC16A	lncRNA	0.91941	3.04256	2.61887	1.16178	0.245323	NA	#VALUE!
ENSG00000224209.8	1	63159083	63317274	LINC00466	long intergenic non-protein coding RNA 466 [Source:HGNC Symbol;Acc:HGNC:27294]	lncRNA	1.50278	3.04207	2.02515	1.50215	0.133059	NA	#VALUE!
ENSG00000077279.20	X	111293779	111412429	DCX	doublecortin [Source:HGNC Symbol;Acc:HGNC:2714]	protein_coding	0.725051	3.04094	2.48864	1.22193	0.221735	NA	#VALUE!
ENSG00000087258.16	16	56191390	56357444	GNAO1	G protein subunit alpha o1 [Source:HGNC Symbol;Acc:HGNC:4389]	protein_coding	1.40439	3.03954	2.5756	1.18013	0.237949	NA	#VALUE!
ENSG00000274937.1	15	74374678	74375511	AC090826.2	novel transcript	lncRNA	1.53264	3.03875	1.9047	1.59539	0.110625	NA	#VALUE!
ENSG00000266947.1	17	35231450	35242963	AC022916.1	novel transcript, antisense SLFN5	lncRNA	6.97518	3.03855	1.46499	2.0741	0.0380697	0.146113	0.835312
ENSG00000256249.1	12	122687125	122715979	AC026333.3	novel transcript	lncRNA	0.826866	3.0376	3.18132	0.954825	0.339666	NA	#VALUE!
ENSG00000065717.15	19	2997639	3047635	TLE2	TLE family member 2, transcriptional corepressor [Source:HGNC Symbol;Acc:HGNC:11838]	protein_coding	2.04278	3.0376	2.02359	1.50109	0.133331	NA	#VALUE!
ENSG00000186115.13	19	15878023	15898077	CYP4F2	cytochrome P450 family 4 subfamily F member 2 [Source:HGNC Symbol;Acc:HGNC:2645]	protein_coding	0.609055	3.03659	2.80382	1.08302	0.2788	NA	#VALUE!
ENSG00000166924.9	7	100483927	100494802	NYAP1	neuronal tyrosine phosphorylated phosphoinositide-3-kinase adaptor 1 [Source:HGNC Symbol;Acc:HGNC:22009]	protein_coding	1.00641	3.03559	2.34101	1.2967	0.194733	NA	#VALUE!
ENSG00000156395.14	10	104641290	105265242	SORCS3	sortilin related VPS10 domain containing receptor 3 [Source:HGNC Symbol;Acc:HGNC:16699]	protein_coding	0.604119	3.03556	3.34085	0.908618	0.363552	NA	#VALUE!
ENSG00000112818.11	6	46793389	46839778	MEP1A	meprin A subunit alpha [Source:HGNC Symbol;Acc:HGNC:7015]	protein_coding	0.615946	3.0355	3.32057	0.914149	0.360638	NA	#VALUE!
ENSG00000287554.1	7	121304657	121309842	AC006364.1	novel transcript	lncRNA	0.680624	3.03529	3.25687	0.931965	0.351354	NA	#VALUE!
ENSG00000288589.1	4	3972360	3973254	AC226119.3	novel transcript	lncRNA	0.680624	3.03529	3.25687	0.931965	0.351354	NA	#VALUE!
ENSG00000235947.1	3	4749192	4751590	EGOT	eosinophil granule ontogeny transcript [Source:HGNC Symbol;Acc:HGNC:37129]	lncRNA	0.833632	3.03499	3.17102	0.957101	0.338516	NA	#VALUE!
ENSG00000224885.1	2	3298341	3301465	EIPR1-IT1	EIPR1 intronic transcript 1 [Source:HGNC Symbol;Acc:HGNC:41392]	lncRNA	1.69839	3.03372	1.91353	1.58541	0.112874	NA	#VALUE!
ENSG00000260322.1	1	80114943	80116918	AC098657.2	novel transcript	lncRNA	2.75015	3.03365	1.55598	1.94967	0.0512149	0.181386	0.741396
ENSG00000236098.1	1	94318479	94324569	AC097059.1	novel transcript	lncRNA	0.733045	3.03334	2.80057	1.08311	0.278758	NA	#VALUE!
ENSG00000212283.1	2	101272936	101273049	SNORD89	small nucleolar RNA, C/D box 89 [Source:HGNC Symbol;Acc:HGNC:32750]	snoRNA	1.65604	3.03333	1.7827	1.70153	0.0888427	NA	#VALUE!
ENSG00000144847.13	3	118900557	119146068	IGSF11	immunoglobulin superfamily member 11 [Source:HGNC Symbol;Acc:HGNC:16669]	protein_coding	1.07361	3.03266	2.36544	1.28207	0.199818	NA	#VALUE!
ENSG00000158055.16	1	24319357	24364482	GRHL3	grainyhead like transcription factor 3 [Source:HGNC Symbol;Acc:HGNC:25839]	protein_coding	1.46515	3.03265	2.06618	1.46776	0.14217	NA	#VALUE!
ENSG00000095203.15	9	109171974	109321059	EPB41L4B	erythrocyte membrane protein band 4.1 like 4B [Source:HGNC Symbol;Acc:HGNC:19818]	protein_coding	5.20392	3.02958	1.10662	2.73768	0.00618739	0.0366581	1.43583
ENSG00000174844.14	3	57293699	57544344	DNAH12	dynein axonemal heavy chain 12 [Source:HGNC Symbol;Acc:HGNC:2943]	protein_coding	12.3804	3.02905	0.954281	3.17417	0.00150264	0.011775	1.92904
ENSG00000225213.2	10	16721352	16748377	AC073367.1	novel transcript, sense intronic to RSU1	lncRNA	1.35433	3.02864	1.88313	1.6083	0.10777	NA	#VALUE!
ENSG00000225224.1	7	157192368	157192832	RPS27AP12	RPS27A pseudogene 12 [Source:HGNC Symbol;Acc:HGNC:35732]	processed_pseudogene	1.95325	3.0285	1.66493	1.819	0.0689117	NA	#VALUE!
ENSG00000120068.7	17	48611377	48615292	HOXB8	homeobox B8 [Source:HGNC Symbol;Acc:HGNC:5119]	protein_coding	1.1495	3.02798	2.21925	1.36442	0.172437	NA	#VALUE!
ENSG00000155719.18	16	21663968	21761935	OTOA	otoancorin [Source:HGNC Symbol;Acc:HGNC:16378]	protein_coding	7.30222	3.02757	1.01852	2.97252	0.00295368	0.0204556	1.68919
ENSG00000174672.16	11	1389899	1462689	BRSK2	BR serine/threonine kinase 2 [Source:HGNC Symbol;Acc:HGNC:11405]	protein_coding	1.81171	3.0262	1.74537	1.73384	0.082946	NA	#VALUE!
ENSG00000205879.5	8	12172761	12175771	FAM90A2P	family with sequence similarity 90 member A2, pseudogene [Source:HGNC Symbol;Acc:HGNC:32250]	unprocessed_pseudogene	0.523416	3.02593	3.97136	0.761936	0.446098	NA	#VALUE!
ENSG00000251015.1	13	45418162	45420371	SLC25A30-AS1	SLC25A30 antisense RNA 1 [Source:HGNC Symbol;Acc:HGNC:42795]	lncRNA	0.523416	3.02593	3.97136	0.761936	0.446098	NA	#VALUE!
ENSG00000287245.1	11	109946581	109975996	AP001981.2	novel transcript, antisense to RDX	lncRNA	0.523416	3.02593	3.97136	0.761936	0.446098	NA	#VALUE!
ENSG00000288043.1	12	7954216	7972759	AC006511.6	novel transcript	lncRNA	0.523416	3.02593	3.97136	0.761936	0.446098	NA	#VALUE!
ENSG00000284696.2	1	50229662	50321192	LINC02808	long intergenic non-protein coding RNA 2808 [Source:HGNC Symbol;Acc:HGNC:54340]	lncRNA	0.608205	3.02565	3.98121	0.759983	0.447264	NA	#VALUE!
ENSG00000134020.8	8	22713251	23000000	PEBP4	phosphatidylethanolamine binding protein 4 [Source:HGNC Symbol;Acc:HGNC:28319]	protein_coding	0.523024	3.02525	3.97139	0.761761	0.446202	NA	#VALUE!
ENSG00000216285.5	12	104030779	104031543	AC078819.1	phosphoglycerate mutase 1 (brain) (PGAM1) pseudogene	processed_pseudogene	0.523024	3.02525	3.97139	0.761761	0.446202	NA	#VALUE!
ENSG00000275185.1	17	30899110	30899651	AC130324.3	novel transcript, antisense to TEFM	lncRNA	0.523024	3.02525	3.97139	0.761761	0.446202	NA	#VALUE!
ENSG00000280337.1	10	133667151	133668419	DUX4L25	double homeobox 4 like 25 (pseudogene) [Source:HGNC Symbol;Acc:HGNC:50806]	unprocessed_pseudogene	0.523024	3.02525	3.97139	0.761761	0.446202	NA	#VALUE!
ENSG00000169252.6	5	148826611	148828623	ADRB2	adrenoceptor beta 2 [Source:HGNC Symbol;Acc:HGNC:286]	protein_coding	0.599529	3.02525	3.97139	0.761759	0.446204	NA	#VALUE!
ENSG00000268309.1	19	16551773	16552328	AC008764.3	novel transcript, antisense SLC35E1	lncRNA	0.676033	3.02521	3.94494	0.766858	0.443166	NA	#VALUE!
ENSG00000197125.3	11	124437445	124445696	OR8B8	olfactory receptor family 8 subfamily B member 8 [Source:HGNC Symbol;Acc:HGNC:8477]	protein_coding	0.991417	3.02485	3.68862	0.820048	0.412189	NA	#VALUE!
ENSG00000211673.2	22	22880706	22881396	IGLV3-1	immunoglobulin lambda variable 3-1 [Source:HGNC Symbol;Acc:HGNC:5896]	IG_V_gene	0.640514	3.02457	3.28004	0.922115	0.356469	NA	#VALUE!
ENSG00000252498.1	6	75644084	75644177	RNU6-1016P	RNA, U6 small nuclear 1016, pseudogene [Source:HGNC Symbol;Acc:HGNC:47979]	snRNA	1.63504	3.02395	1.7382	1.73971	0.0819101	NA	#VALUE!
ENSG00000253799.1	8	90592804	90606065	LINC01030	long intergenic non-protein coding RNA 1030 [Source:HGNC Symbol;Acc:HGNC:49016]	lncRNA	0.852696	3.0237	3.12933	0.966246	0.333921	NA	#VALUE!
ENSG00000009694.13	X	124375903	124963817	TENM1	teneurin transmembrane protein 1 [Source:HGNC Symbol;Acc:HGNC:8117]	protein_coding	0.688252	3.02288	2.80201	1.07883	0.280665	NA	#VALUE!
ENSG00000229415.10	14	36473288	36513829	SFTA3	surfactant associated 3 [Source:HGNC Symbol;Acc:HGNC:18387]	lncRNA	0.594522	3.02282	3.3627	0.898928	0.368691	NA	#VALUE!
ENSG00000287783.1	5	87767608	87774070	AC020930.1	novel transcript	lncRNA	0.877627	3.02257	2.1429	1.41051	0.15839	NA	#VALUE!
ENSG00000106733.21	9	75060573	75088217	NMRK1	nicotinamide riboside kinase 1 [Source:HGNC Symbol;Acc:HGNC:26057]	protein_coding	5.00108	3.02223	1.04346	2.89636	0.0037752	0.0250046	1.60198
ENSG00000137177.20	6	17759183	17987635	KIF13A	kinesin family member 13A [Source:HGNC Symbol;Acc:HGNC:14566]	protein_coding	1.31838	3.02105	2.55042	1.18453	0.236203	NA	#VALUE!
ENSG00000198133.8	14	67447084	67533739	TMEM229B	transmembrane protein 229B [Source:HGNC Symbol;Acc:HGNC:20130]	protein_coding	67.4891	3.01924	0.325095	9.28725	1.58e-20	1.89e-18	17.7235
ENSG00000273691.1	15	90024955	90026003	AC087284.1	novel transcript, sense intronic to ZNF710	lncRNA	2.54262	3.0189	1.9459	1.55142	0.120802	0.320699	0.493902
ENSG00000261349.1	1	25266102	25267136	AL031432.2	novel pseudogene	unprocessed_pseudogene	2.23151	3.01888	1.80538	1.67216	0.0944929	0.272976	0.563875
ENSG00000227617.9	2	168771951	168786961	CERS6-AS1	CERS6 antisense RNA 1 [Source:HGNC Symbol;Acc:HGNC:44485]	lncRNA	1.43348	3.0185	1.90931	1.58094	0.113892	NA	#VALUE!
ENSG00000181074.4	11	5754243	5755905	OR52N4	olfactory receptor family 52 subfamily N member 4 [Source:HGNC Symbol;Acc:HGNC:15230]	protein_coding	0.584598	3.01711	2.82963	1.06626	0.286308	NA	#VALUE!
ENSG00000279289.1	6	71386852	71390829	AL136164.3	TEC	TEC	2.19815	3.01529	1.6666	1.80925	0.0704126	0.225163	0.647504
ENSG00000106031.9	7	27193503	27200091	HOXA13	homeobox A13 [Source:HGNC Symbol;Acc:HGNC:5102]	protein_coding	0.518825	3.01342	3.39605	0.887333	0.3749	NA	#VALUE!
ENSG00000236259.1	2	68125265	68125747	PPIAP64	peptidylprolyl isomerase A pseudogene 64 [Source:HGNC Symbol;Acc:HGNC:53688]	processed_pseudogene	0.518825	3.01342	3.39605	0.887333	0.3749	NA	#VALUE!
ENSG00000104419.17	8	133237175	133302022	NDRG1	N-myc downstream regulated 1 [Source:HGNC Symbol;Acc:HGNC:7679]	protein_coding	1.73977	3.01324	2.21704	1.35912	0.174107	NA	#VALUE!
ENSG00000233343.1	10	35158306	35158640	ATP6V1G1P4	ATPase H+ transporting V1 subunit G1 pseudogene 4 [Source:HGNC Symbol;Acc:HGNC:37671]	processed_pseudogene	1.70529	3.01252	2.08959	1.44168	0.149393	NA	#VALUE!
ENSG00000278496.1	13	27077218	27077962	AL158062.1	retinoblastoma binding protein 8 (RBBP8) pseudogene	unprocessed_pseudogene	0.59533	3.01217	2.82391	1.06667	0.286122	NA	#VALUE!
ENSG00000228599.1	22	40106325	40107066	RPL7P52	ribosomal protein L7 pseudogene 52 [Source:HGNC Symbol;Acc:HGNC:35676]	processed_pseudogene	0.607157	3.01213	2.8081	1.07265	0.283426	NA	#VALUE!
ENSG00000286252.1	21	8237649	8237979	FP671120.11	TEC	TEC	0.607157	3.01213	2.8081	1.07265	0.283426	NA	#VALUE!
ENSG00000271557.1	11	47841324	47841682	YPEL5P2	YPEL5 pseudogene 2 [Source:HGNC Symbol;Acc:HGNC:50556]	processed_pseudogene	0.671834	3.01199	2.76621	1.08885	0.27622	NA	#VALUE!
ENSG00000174004.6	3	196639694	196662004	NRROS	negative regulator of reactive oxygen species [Source:HGNC Symbol;Acc:HGNC:24613]	protein_coding	0.901347	3.01178	2.70319	1.11416	0.265212	NA	#VALUE!
ENSG00000260410.2	16	84119293	84121153	AC040169.2	polo-like kinase 1 (PLK1) pseudogene	processed_pseudogene	0.712428	3.01069	2.44413	1.23181	0.218022	NA	#VALUE!
ENSG00000152192.8	13	78598362	78603552	POU4F1	POU class 4 homeobox 1 [Source:HGNC Symbol;Acc:HGNC:9218]	protein_coding	0.788932	3.01046	2.39941	1.25467	0.2096	NA	#VALUE!
ENSG00000179292.5	11	66291894	66296664	TMEM151A	transmembrane protein 151A [Source:HGNC Symbol;Acc:HGNC:28497]	protein_coding	0.788932	3.01046	2.39941	1.25467	0.2096	NA	#VALUE!
ENSG00000226430.7	8	12132417	12134099	USP17L7	ubiquitin specific peptidase 17 like family member 7 [Source:HGNC Symbol;Acc:HGNC:37180]	protein_coding	0.860324	3.01034	2.37776	1.26604	0.2055	NA	#VALUE!
ENSG00000138068.10	2	37167820	37196598	SULT6B1	sulfotransferase family 6B member 1 [Source:HGNC Symbol;Acc:HGNC:33433]	protein_coding	2.6178	3.00913	2.35718	1.27658	0.201749	0.442367	0.354217
ENSG00000137752.24	11	105025443	105035250	CASP1	caspase 1 [Source:HGNC Symbol;Acc:HGNC:1499]	protein_coding	8.24434	3.00847	1.01566	2.9621	0.00305553	0.02102	1.67737
ENSG00000279064.1	21	5707004	5709456	FP236315.1	novel transcript	lncRNA	0.965595	3.00821	2.0843	1.44327	0.148944	NA	#VALUE!
ENSG00000249003.1	4	190057902	190063005	CLUHP4	clustered mitochondria homolog pseudogene 4 [Source:HGNC Symbol;Acc:HGNC:38470]	unprocessed_pseudogene	1.05393	3.00796	2.05765	1.46184	0.143786	NA	#VALUE!
ENSG00000287847.1	2	147150707	147152047	AC018678.1	novel transcript	lncRNA	3.95906	3.00734	1.47954	2.03262	0.0420914	0.157405	0.802982
ENSG00000179902.13	1	109105951	109113857	C1orf194	chromosome 1 open reading frame 194 [Source:HGNC Symbol;Acc:HGNC:32331]	protein_coding	2.03273	3.00674	1.69242	1.77659	0.0756351	NA	#VALUE!
ENSG00000185101.13	11	417933	442011	ANO9	anoctamin 9 [Source:HGNC Symbol;Acc:HGNC:20679]	protein_coding	55.7813	3.00527	0.367893	8.16886	3.11e-16	2.33e-14	13.6326
ENSG00000078081.8	3	183122215	183163839	LAMP3	lysosomal associated membrane protein 3 [Source:HGNC Symbol;Acc:HGNC:14582]	protein_coding	12.8789	3.00473	0.682843	4.40033	1.08e-05	0.000173438	3.76086
ENSG00000184227.8	14	73537143	73543796	ACOT1	acyl-CoA thioesterase 1 [Source:HGNC Symbol;Acc:HGNC:33128]	protein_coding	0.735786	3.00317	2.78371	1.07884	0.280661	NA	#VALUE!
ENSG00000228878.8	7	35751856	35800676	SEPTIN7-DT	SEPTIN7 divergent transcript [Source:HGNC Symbol;Acc:HGNC:51153]	lncRNA	1.51337	3.0026	2.7712	1.0835	0.278586	NA	#VALUE!
ENSG00000149506.11	11	60867562	60875693	ZP1	zona pellucida glycoprotein 1 [Source:HGNC Symbol;Acc:HGNC:13187]	protein_coding	2.23617	3.0021	1.95225	1.53776	0.124106	0.325623	0.487284
ENSG00000134256.12	1	117001750	117036476	CD101	CD101 molecule [Source:HGNC Symbol;Acc:HGNC:5949]	protein_coding	0.514235	3.00191	3.4043	0.8818	0.377885	NA	#VALUE!
ENSG00000154252.12	2	241776822	241804287	GAL3ST2	galactose-3-O-sulfotransferase 2 [Source:HGNC Symbol;Acc:HGNC:24869]	protein_coding	0.514235	3.00191	3.4043	0.8818	0.377885	NA	#VALUE!
ENSG00000172817.4	8	64587763	64798737	CYP7B1	cytochrome P450 family 7 subfamily B member 1 [Source:HGNC Symbol;Acc:HGNC:2652]	protein_coding	0.514235	3.00191	3.4043	0.8818	0.377885	NA	#VALUE!
ENSG00000207468.1	10	119060011	119060138	SNORA19	small nucleolar RNA, H/ACA box 19 [Source:HGNC Symbol;Acc:HGNC:32609]	snoRNA	0.514235	3.00191	3.4043	0.8818	0.377885	NA	#VALUE!
ENSG00000213514.2	10	77730766	77734769	AL731556.1	novel zinc finger pseudogene (KIAA1629)	processed_pseudogene	0.514235	3.00191	3.4043	0.8818	0.377885	NA	#VALUE!
ENSG00000258649.1	14	38190983	38202923	AL392023.1	novel transcript	lncRNA	0.514235	3.00191	3.4043	0.8818	0.377885	NA	#VALUE!
ENSG00000286103.1	21	9634244	9679906	AC124864.2	novel transcript	lncRNA	0.514235	3.00191	3.4043	0.8818	0.377885	NA	#VALUE!
ENSG00000152207.7	13	48653711	48711226	CYSLTR2	cysteinyl leukotriene receptor 2 [Source:HGNC Symbol;Acc:HGNC:18274]	protein_coding	2.33867	3.00138	1.91275	1.56914	0.116615	0.313375	0.503935
ENSG00000258439.1	14	74658049	74658590	AC007956.2	ribosomal protein S2 (RPS2) pseudogene	processed_pseudogene	0.602566	3.00129	2.8124	1.06716	0.285898	NA	#VALUE!
ENSG00000271452.1	2	75669989	75670454	AC005034.5	novel transcript, sense intronic to MRPL19	lncRNA	0.602566	3.00129	2.8124	1.06716	0.285898	NA	#VALUE!
ENSG00000139053.3	12	14973042	14981865	PDE6H	phosphodiesterase 6H [Source:HGNC Symbol;Acc:HGNC:8790]	protein_coding	0.631333	3.00123	2.77676	1.08084	0.279768	NA	#VALUE!
ENSG00000171487.15	19	55999726	56061810	NLRP5	NLR family pyrin domain containing 5 [Source:HGNC Symbol;Acc:HGNC:21269]	protein_coding	0.748431	3.00122	2.77242	1.08253	0.279017	NA	#VALUE!
ENSG00000256568.2	11	73157946	73181724	AP002761.2	novel transcript	lncRNA	0.690898	3.00121	2.76651	1.08484	0.277993	NA	#VALUE!
ENSG00000240233.3	14	77547566	77547846	RN7SL587P	RNA, 7SL, cytoplasmic 587, pseudogene [Source:HGNC Symbol;Acc:HGNC:46603]	misc_RNA	0.719664	3.0006	2.45033	1.22457	0.220738	NA	#VALUE!
ENSG00000226247.1	2	75651288	75651627	SUPT4H1P1	SPT4 homolog, DSIF elongation factor subunit pseudogene [Source:HGNC Symbol;Acc:HGNC:33981]	processed_pseudogene	0.679071	3.00058	2.44411	1.22768	0.219567	NA	#VALUE!
ENSG00000239398.3	18	59972914	59973207	RN7SL342P	RNA, 7SL, cytoplasmic 342, pseudogene [Source:HGNC Symbol;Acc:HGNC:46358]	misc_RNA	0.767402	3.00047	2.40047	1.24995	0.211317	NA	#VALUE!
ENSG00000233786.1	2	132262328	132263042	CDC27P1	cell division cycle 27 pseudogene 1 [Source:HGNC Symbol;Acc:HGNC:38091]	processed_pseudogene	1.04219	3.00023	2.31518	1.29589	0.195012	NA	#VALUE!
ENSG00000237934.1	1	29223933	29224816	AL590729.1	novel transcript	lncRNA	1.28864	2.99992	2.22368	1.34908	0.177312	NA	#VALUE!
ENSG00000287766.1	19	2862270	2864428	AC006130.3	novel transcript	lncRNA	0.796169	2.9998	2.18964	1.37	0.170687	NA	#VALUE!
ENSG00000230836.1	2	74940258	74942670	LINC01293	long intergenic non-protein coding RNA 1293 [Source:HGNC Symbol;Acc:HGNC:50362]	lncRNA	1.03036	2.99955	2.12739	1.40997	0.158548	NA	#VALUE!
ENSG00000261226.1	16	88936779	88939651	AC092384.3	novel transcript	lncRNA	0.972832	2.99952	2.12077	1.41436	0.157257	NA	#VALUE!
ENSG00000287812.1	8	22698384	22703776	AC105046.2	novel transcript	lncRNA	1.0016	2.99939	2.09058	1.43472	0.151368	NA	#VALUE!
ENSG00000235253.1	5	132942932	132945050	AC010240.2	eukaryotic translation elongation factor 1 alpha 1 (EEF1A1) pseudogene	processed_pseudogene	0.961005	2.99936	2.0849	1.43861	0.150261	NA	#VALUE!
ENSG00000166046.11	12	106301929	106347003	TCP11L2	t-complex 11 like 2 [Source:HGNC Symbol;Acc:HGNC:28627]	protein_coding	76.1833	2.99665	0.592308	5.05927	4.21e-07	9.1e-06	5.04096
ENSG00000196781.16	9	81583683	81689547	TLE1	TLE family member 1, transcriptional corepressor [Source:HGNC Symbol;Acc:HGNC:11837]	protein_coding	5.75191	2.99503	1.61978	1.84904	0.0644524	0.212032	0.673598
ENSG00000187902.12	19	55428740	55443277	SHISA7	shisa family member 7 [Source:HGNC Symbol;Acc:HGNC:35409]	protein_coding	1.4519	2.99411	1.83274	1.63368	0.102327	NA	#VALUE!
ENSG00000256389.2	12	17479446	17709867	AC048352.1	novel transcript	lncRNA	0.512006	2.9925	3.97403	0.753013	0.451442	NA	#VALUE!
ENSG00000268818.2	22	35626988	35635134	AL049747.1	novel transcript	lncRNA	2.05177	2.99167	1.72377	1.73554	0.0826445	NA	#VALUE!
ENSG00000116741.8	1	192809039	192812275	RGS2	regulator of G protein signaling 2 [Source:HGNC Symbol;Acc:HGNC:9998]	protein_coding	0.511914	2.99104	3.41071	0.876957	0.38051	NA	#VALUE!
ENSG00000244642.3	8	119862662	119862956	RN7SL396P	RNA, 7SL, cytoplasmic 396, pseudogene [Source:HGNC Symbol;Acc:HGNC:46412]	misc_RNA	0.686308	2.99032	3.26521	0.915813	0.359765	NA	#VALUE!
ENSG00000164708.6	7	44062727	44065567	PGAM2	phosphoglycerate mutase 2 [Source:HGNC Symbol;Acc:HGNC:8889]	protein_coding	0.597976	2.99031	3.3447	0.894045	0.371298	NA	#VALUE!
ENSG00000242445.1	3	121494110	121494908	RPL7AP11	ribosomal protein L7a pseudogene 11 [Source:HGNC Symbol;Acc:HGNC:35242]	processed_pseudogene	0.597976	2.99031	3.3447	0.894045	0.371298	NA	#VALUE!
ENSG00000187288.12	3	9866711	9880255	CIDEC	cell death inducing DFFA like effector c [Source:HGNC Symbol;Acc:HGNC:24229]	protein_coding	0.509882	2.99031	3.41256	0.876267	0.380885	NA	#VALUE!
ENSG00000283005.1	20	29746181	29748090	CDC27P3	cell division cycle 27 pseudogene 3 [Source:HGNC Symbol;Acc:HGNC:51754]	processed_pseudogene	0.509644	2.99026	3.97297	0.752652	0.451659	NA	#VALUE!
ENSG00000005001.10	16	2852730	2858170	PRSS22	serine protease 22 [Source:HGNC Symbol;Acc:HGNC:14368]	protein_coding	0.527388	2.9884	3.98019	0.750817	0.452763	NA	#VALUE!
ENSG00000053747.17	18	23689453	23956222	LAMA3	laminin subunit alpha 3 [Source:HGNC Symbol;Acc:HGNC:6483]	protein_coding	8.12462	2.98652	0.908527	3.2872	0.00101187	0.00848623	2.07128
ENSG00000038945.15	8	16107878	16567490	MSR1	macrophage scavenger receptor 1 [Source:HGNC Symbol;Acc:HGNC:7376]	protein_coding	4.08012	2.98235	1.19972	2.48587	0.0129235	0.0653972	1.18444
ENSG00000153789.13	16	85098358	85112472	CIBAR2	CBY1 interacting BAR domain containing 2 [Source:HGNC Symbol;Acc:HGNC:24781]	protein_coding	1.44469	2.9811	2.12251	1.40452	0.160164	NA	#VALUE!
ENSG00000104321.11	8	72019917	72075584	TRPA1	transient receptor potential cation channel subfamily A member 1 [Source:HGNC Symbol;Acc:HGNC:497]	protein_coding	1.27672	2.98107	2.77269	1.07515	0.282306	NA	#VALUE!
ENSG00000286424.1	14	69479057	69483714	AL157996.2	novel transcript	lncRNA	1.02872	2.98075	2.23488	1.33374	0.182289	NA	#VALUE!
ENSG00000141639.12	18	50560087	50731826	MAPK4	mitogen-activated protein kinase 4 [Source:HGNC Symbol;Acc:HGNC:6878]	protein_coding	0.980982	2.98064	2.27472	1.31033	0.190084	NA	#VALUE!
ENSG00000169059.12	X	6533618	6535118	VCX3A	variable charge X-linked 3A [Source:HGNC Symbol;Acc:HGNC:18159]	protein_coding	1.00464	2.97999	2.58124	1.15448	0.248302	NA	#VALUE!
ENSG00000178568.15	2	211375717	212538841	ERBB4	erb-b2 receptor tyrosine kinase 4 [Source:HGNC Symbol;Acc:HGNC:3432]	protein_coding	0.835117	2.97992	2.63247	1.13198	0.257641	NA	#VALUE!
ENSG00000285826.1	14	83986776	84140544	AL356807.1	novel transcript	lncRNA	0.835117	2.97992	2.63247	1.13198	0.257641	NA	#VALUE!
ENSG00000197496.6	20	46709649	46736347	SLC2A10	solute carrier family 2 member 10 [Source:HGNC Symbol;Acc:HGNC:13444]	protein_coding	0.756967	2.97988	3.16367	0.941907	0.34624	NA	#VALUE!
ENSG00000232903.2	10	132943967	132965289	LINC01166	long intergenic non-protein coding RNA 1166 [Source:HGNC Symbol;Acc:HGNC:49535]	lncRNA	0.699048	2.97972	2.77302	1.07454	0.282581	NA	#VALUE!
ENSG00000260331.1	2	18547386	18548204	AC079148.1	novel transcript	lncRNA	0.670281	2.97972	2.77402	1.07415	0.282755	NA	#VALUE!
ENSG00000197430.11	10	96343221	96359365	OPALIN	oligodendrocytic myelin paranodal and inner loop protein [Source:HGNC Symbol;Acc:HGNC:20707]	protein_coding	0.710875	2.97972	2.77547	1.07359	0.283007	NA	#VALUE!
ENSG00000280231.1	16	1553655	1554130	AL031719.2	tec	TEC	0.710875	2.97972	2.77547	1.07359	0.283007	NA	#VALUE!
ENSG00000132972.19	13	24764169	24879921	RNF17	ring finger protein 17 [Source:HGNC Symbol;Acc:HGNC:10060]	protein_coding	0.592431	2.97935	2.82169	1.05588	0.291025	NA	#VALUE!
ENSG00000260284.1	16	1286351	1288837	TPSP2	tryptase pseudogene 2 [Source:HGNC Symbol;Acc:HGNC:14136]	unprocessed_pseudogene	0.734958	2.9793	3.19192	0.933389	0.350619	NA	#VALUE!
ENSG00000234438.5	15	65076746	65079948	KBTBD13	kelch repeat and BTB domain containing 13 [Source:HGNC Symbol;Acc:HGNC:37227]	protein_coding	0.658454	2.97927	3.24152	0.919096	0.358045	NA	#VALUE!
ENSG00000246350.1	6	28587378	28591747	AL049543.1	novel transcript	lncRNA	0.658454	2.97927	3.24152	0.919096	0.358045	NA	#VALUE!
ENSG00000242017.1	3	156044155	156044948	ALG1L15P	ALG1 like 15, pseudogene [Source:HGNC Symbol;Acc:HGNC:44384]	processed_pseudogene	0.593777	2.97922	3.31014	0.900029	0.368105	NA	#VALUE!
ENSG00000286268.1	X	48521806	48545469	AF196969.1	novel protein	protein_coding	0.593777	2.97922	3.31014	0.900029	0.368105	NA	#VALUE!
ENSG00000250474.2	7	107628553	107629550	WBP1LP2	WBP1L pseudogene 2 [Source:HGNC Symbol;Acc:HGNC:43949]	processed_pseudogene	0.581949	2.97921	3.33173	0.894194	0.371218	NA	#VALUE!
ENSG00000181109.3	11	5726502	5727464	OR52P1P	olfactory receptor family 52 subfamily P member 1 pseudogene [Source:HGNC Symbol;Acc:HGNC:15232]	polymorphic_pseudogene	0.505445	2.97888	3.97349	0.74969	0.453442	NA	#VALUE!
ENSG00000186442.7	12	52789685	52796117	KRT3	keratin 3 [Source:HGNC Symbol;Acc:HGNC:6440]	protein_coding	0.505445	2.97888	3.97349	0.74969	0.453442	NA	#VALUE!
ENSG00000198478.8	6	79631329	79703655	SH3BGRL2	SH3 domain binding glutamate rich protein like 2 [Source:HGNC Symbol;Acc:HGNC:15567]	protein_coding	0.505445	2.97888	3.97349	0.74969	0.453442	NA	#VALUE!
ENSG00000199804.1	14	24158603	24158722	RNA5SP383	RNA, 5S ribosomal pseudogene 383 [Source:HGNC Symbol;Acc:HGNC:43283]	rRNA_pseudogene	0.505445	2.97888	3.97349	0.74969	0.453442	NA	#VALUE!
ENSG00000227848.1	13	48001389	48002552	SUCLA2-AS1	SUCLA2 antisense RNA 1 [Source:HGNC Symbol;Acc:HGNC:39965]	lncRNA	0.505445	2.97888	3.97349	0.74969	0.453442	NA	#VALUE!
ENSG00000271171.3	19	34891605	34905139	LINC00904	long intergenic non-protein coding RNA 904 [Source:HGNC Symbol;Acc:HGNC:44325]	lncRNA	0.505445	2.97888	3.97349	0.74969	0.453442	NA	#VALUE!
ENSG00000277297.1	9	66721158	66722760	ATP5F1AP10	ATP synthase F1 subunit alpha pseudogene 10 [Source:HGNC Symbol;Acc:HGNC:37668]	processed_pseudogene	0.505445	2.97888	3.97349	0.74969	0.453442	NA	#VALUE!
ENSG00000231528.3	9	113113042	113119928	FAM225A	family with sequence similarity 225 member A [Source:HGNC Symbol;Acc:HGNC:27855]	lncRNA	3.14866	2.9781	1.56166	1.90701	0.0565187	0.193629	0.71303
ENSG00000171101.13	19	51167328	51173524	SIGLEC17P	sialic acid binding Ig like lectin 17, pseudogene [Source:HGNC Symbol;Acc:HGNC:15604]	transcribed_unprocessed_pseudogene	0.505884	2.97783	3.97425	0.749279	0.453689	NA	#VALUE!
ENSG00000123610.5	2	151357592	151380046	TNFAIP6	TNF alpha induced protein 6 [Source:HGNC Symbol;Acc:HGNC:11898]	protein_coding	3.49678	2.97702	1.25363	2.37471	0.0175626	0.082436	1.08388
ENSG00000100311.17	22	39223359	39244982	PDGFB	platelet derived growth factor subunit B [Source:HGNC Symbol;Acc:HGNC:8800]	protein_coding	0.647049	2.97652	2.53411	1.17458	0.240162	NA	#VALUE!
ENSG00000243232.6	5	140966470	141012347	PCDHAC2	protocadherin alpha subfamily C, 2 [Source:HGNC Symbol;Acc:HGNC:8677]	protein_coding	3.50281	2.97585	2.28926	1.29992	0.193629	0.431601	0.364917
ENSG00000157613.11	11	46277662	46321409	CREB3L1	cAMP responsive element binding protein 3 like 1 [Source:HGNC Symbol;Acc:HGNC:18856]	protein_coding	12.6445	2.97575	0.998159	2.98124	0.00287083	0.0200491	1.69791
ENSG00000099869.8	11	2140501	2148666	IGF2-AS	IGF2 antisense RNA [Source:HGNC Symbol;Acc:HGNC:14062]	lncRNA	0.583069	2.97563	2.83765	1.04863	0.294351	NA	#VALUE!
ENSG00000259668.6	15	51455268	51460582	AC066613.1	novel transcript, antisense to DMXL2	lncRNA	1.52837	2.9749	2.02581	1.4685	0.141969	NA	#VALUE!
ENSG00000111254.8	12	4615508	4649051	AKAP3	A-kinase anchoring protein 3 [Source:HGNC Symbol;Acc:HGNC:373]	protein_coding	0.706086	2.97479	2.81727	1.05591	0.291008	NA	#VALUE!
ENSG00000267778.1	19	1238179	1239522	AC004221.1	novel transcript	lncRNA	1.59877	2.97401	1.84131	1.61516	0.106277	NA	#VALUE!
ENSG00000151276.23	3	65353525	66038834	MAGI1	membrane associated guanylate kinase, WW and PDZ domain containing 1 [Source:HGNC Symbol;Acc:HGNC:946]	protein_coding	1.80491	2.97398	1.98123	1.50107	0.133336	NA	#VALUE!
ENSG00000248752.3	5	125333369	126368755	AC116362.1	novel transcript	lncRNA	1.03596	2.97257	2.05925	1.44352	0.148874	NA	#VALUE!
ENSG00000183615.6	1	32247222	32248856	FAM167B	family with sequence similarity 167 member B [Source:HGNC Symbol;Acc:HGNC:28133]	protein_coding	1.01698	2.97198	2.12883	1.39606	0.162695	NA	#VALUE!
ENSG00000213180.4	17	67224728	67225041	RPL36AP48	ribosomal protein L36a pseudogene 48 [Source:HGNC Symbol;Acc:HGNC:36721]	processed_pseudogene	0.782789	2.97149	2.19303	1.35497	0.175427	NA	#VALUE!
ENSG00000253607.1	8	123002560	123030751	AC104316.1	novel transcript, antisense to DERL1	lncRNA	0.782789	2.97149	2.19303	1.35497	0.175427	NA	#VALUE!
ENSG00000166402.9	11	8019244	8106243	TUB	TUB bipartite transcription factor [Source:HGNC Symbol;Acc:HGNC:12406]	protein_coding	0.762928	2.97145	2.76567	1.07441	0.282641	NA	#VALUE!
ENSG00000184385.2	21	42102134	42108534	UMODL1-AS1	UMODL1 antisense RNA 1 [Source:HGNC Symbol;Acc:HGNC:23821]	lncRNA	0.995363	2.97095	2.27339	1.30684	0.191267	NA	#VALUE!
ENSG00000286895.1	12	8243147	8342048	AC092745.5	novel transcript	lncRNA	0.830527	2.97054	2.34302	1.26783	0.204859	NA	#VALUE!
ENSG00000048540.15	12	16548372	16610594	LMO3	LIM domain only 3 [Source:HGNC Symbol;Acc:HGNC:6643]	protein_coding	0.502076	2.97024	3.97379	0.747457	0.454788	NA	#VALUE!
ENSG00000188580.15	6	123803865	124825640	NKAIN2	sodium/potassium transporting ATPase interacting 2 [Source:HGNC Symbol;Acc:HGNC:16443]	protein_coding	0.754022	2.97021	2.40564	1.23469	0.216946	NA	#VALUE!
ENSG00000232162.1	13	27162855	27169135	USP12-AS1	USP12 antisense RNA 1 [Source:HGNC Symbol;Acc:HGNC:39961]	lncRNA	0.770961	2.97021	2.40604	1.23448	0.217024	NA	#VALUE!
ENSG00000253507.5	8	131308545	131317632	AC104257.1	novel transcript	lncRNA	0.665691	2.96999	2.45097	1.21176	0.225603	NA	#VALUE!
ENSG00000165076.14	7	141836300	141841487	PRSS37	serine protease 37 [Source:HGNC Symbol;Acc:HGNC:29211]	protein_coding	0.519465	2.96917	3.98018	0.745988	0.455675	NA	#VALUE!
ENSG00000158748.4	1	19664875	19680966	HTR6	5-hydroxytryptamine receptor 6 [Source:HGNC Symbol;Acc:HGNC:5301]	protein_coding	0.806872	2.96889	2.73322	1.08623	0.277378	NA	#VALUE!
ENSG00000273973.1	12	55929170	55929729	AC025162.2	novel transcript, sense intronic to DGKA	lncRNA	0.76585	2.96883	2.75501	1.07761	0.281207	NA	#VALUE!
ENSG00000213440.2	21	44046347	44047041	H2AZP1	H2A.Z histone pseudogene 1 [Source:HGNC Symbol;Acc:HGNC:4742]	processed_pseudogene	0.677518	2.96876	2.77625	1.06934	0.284914	NA	#VALUE!
ENSG00000171714.12	11	21799934	22283357	ANO5	anoctamin 5 [Source:HGNC Symbol;Acc:HGNC:27337]	protein_coding	0.617953	2.96873	2.78834	1.06469	0.287015	NA	#VALUE!
ENSG00000239628.1	3	170345678	170353961	AC073288.1	novel transcript	lncRNA	0.617953	2.96873	2.78834	1.06469	0.287015	NA	#VALUE!
ENSG00000273261.1	3	182921240	182921938	AC092953.2	novel transcript, antisense to ATP11B	lncRNA	0.617953	2.96873	2.78834	1.06469	0.287015	NA	#VALUE!
ENSG00000183421.12	21	41739369	41767089	RIPK4	receptor interacting serine/threonine kinase 4 [Source:HGNC Symbol;Acc:HGNC:496]	protein_coding	0.589186	2.96862	2.82518	1.05077	0.293362	NA	#VALUE!
ENSG00000121743.4	13	20138255	20161052	GJA3	gap junction protein alpha 3 [Source:HGNC Symbol;Acc:HGNC:4277]	protein_coding	0.577359	2.96858	2.8417	1.04465	0.296185	NA	#VALUE!
ENSG00000272141.1	1	1169357	1170343	AL390719.2	novel transcript	lncRNA	0.577359	2.96858	2.8417	1.04465	0.296185	NA	#VALUE!
ENSG00000272669.1	22	38742625	38743115	AL021707.6	novel transcript, antisense to SUN2	lncRNA	11.6478	2.96821	0.732038	4.05472	5.02e-05	0.000660955	3.17983
ENSG00000205856.4	22	32149006	32159322	C22orf42	chromosome 22 open reading frame 42 [Source:HGNC Symbol;Acc:HGNC:27160]	protein_coding	0.593696	2.96752	2.89978	1.02336	0.306138	NA	#VALUE!
ENSG00000215595.2	20	1203454	1208279	C20orf202	chromosome 20 open reading frame 202 [Source:HGNC Symbol;Acc:HGNC:37254]	protein_coding	0.500855	2.96738	3.42916	0.865338	0.386853	NA	#VALUE!
ENSG00000224629.1	7	157263022	157263229	AC004975.1	ribosomal protein L36 (RPL36A) pseudogene	processed_pseudogene	0.500855	2.96738	3.42916	0.865338	0.386853	NA	#VALUE!
ENSG00000260882.1	16	5078168	5078605	AC026458.1	novel pseudogene	processed_pseudogene	0.500855	2.96738	3.42916	0.865338	0.386853	NA	#VALUE!
ENSG00000284237.1	1	207959292	207969329	LINC02767	long intergenic non-protein coding RNA 2767 [Source:HGNC Symbol;Acc:HGNC:54287]	lncRNA	0.500855	2.96738	3.42916	0.865338	0.386853	NA	#VALUE!
ENSG00000256637.7	2	103874310	104077778	LINC01965	long intergenic non-protein coding RNA 1965 [Source:HGNC Symbol;Acc:HGNC:52790]	lncRNA	1.72478	2.96556	2.19496	1.35107	0.176672	NA	#VALUE!
ENSG00000268895.6	19	58347718	58355455	A1BG-AS1	A1BG antisense RNA 1 [Source:HGNC Symbol;Acc:HGNC:37133]	lncRNA	3.52102	2.96501	1.44669	2.04952	0.0404118	0.15285	0.815734
ENSG00000144671.10	3	38282294	38318575	SLC22A14	solute carrier family 22 member 14 [Source:HGNC Symbol;Acc:HGNC:8495]	protein_coding	0.517614	2.96452	3.9803	0.744798	0.456394	NA	#VALUE!
ENSG00000154027.19	1	77282019	77559966	AK5	adenylate kinase 5 [Source:HGNC Symbol;Acc:HGNC:365]	protein_coding	1.35398	2.9642	2.16243	1.37077	0.170445	NA	#VALUE!
ENSG00000213492.2	4	117574512	117576174	NT5C3AP1	NT5C3A pseudogene 1 [Source:HGNC Symbol;Acc:HGNC:18530]	transcribed_processed_pseudogene	4.97644	2.96396	1.16377	2.54687	0.0108695	0.0574851	1.24044
ENSG00000050767.18	5	178237476	178590393	COL23A1	collagen type XXIII alpha 1 chain [Source:HGNC Symbol;Acc:HGNC:22990]	protein_coding	2.02847	2.9638	2.12005	1.39799	0.162117	NA	#VALUE!
ENSG00000153233.13	12	70638073	70920738	PTPRR	protein tyrosine phosphatase receptor type R [Source:HGNC Symbol;Acc:HGNC:9680]	protein_coding	0.5478	2.9636	3.43417	0.862975	0.388151	NA	#VALUE!
ENSG00000186086.18	1	108450282	108471002	NBPF6	NBPF member 6 [Source:HGNC Symbol;Acc:HGNC:31988]	protein_coding	0.499523	2.96339	3.97411	0.745674	0.455864	NA	#VALUE!
ENSG00000147614.4	8	85987323	86154225	ATP6V0D2	ATPase H+ transporting V0 subunit d2 [Source:HGNC Symbol;Acc:HGNC:18266]	protein_coding	1.56338	2.96224	2.17415	1.36248	0.173047	NA	#VALUE!
ENSG00000061918.14	4	155758992	155807811	GUCY1B1	guanylate cyclase 1 soluble subunit beta 1 [Source:HGNC Symbol;Acc:HGNC:4687]	protein_coding	0.500117	2.96198	3.43187	0.863081	0.388093	NA	#VALUE!
ENSG00000274044.5	22	18361820	18391105	FAM230J	family with sequence similarity 230 member J [Source:HGNC Symbol;Acc:HGNC:52448]	lncRNA	0.719821	2.96172	3.24283	0.913313	0.361078	NA	#VALUE!
ENSG00000198892.7	1	201888680	201892587	SHISA4	shisa family member 4 [Source:HGNC Symbol;Acc:HGNC:27139]	protein_coding	1.66569	2.96071	1.8442	1.60542	0.108402	NA	#VALUE!
ENSG00000129514.8	14	37589552	37596059	FOXA1	forkhead box A1 [Source:HGNC Symbol;Acc:HGNC:5021]	protein_coding	0.778198	2.96003	2.40994	1.22826	0.219349	NA	#VALUE!
ENSG00000148677.7	10	90912096	90921087	ANKRD1	ankyrin repeat domain 1 [Source:HGNC Symbol;Acc:HGNC:15819]	protein_coding	0.778198	2.96003	2.40994	1.22826	0.219349	NA	#VALUE!
ENSG00000108823.16	17	50164214	50175928	SGCA	sarcoglycan alpha [Source:HGNC Symbol;Acc:HGNC:10805]	protein_coding	0.746886	2.95973	2.77157	1.06789	0.285569	NA	#VALUE!
ENSG00000005108.16	7	11370365	11832198	THSD7A	thrombospondin type 1 domain containing 7A [Source:HGNC Symbol;Acc:HGNC:22207]	protein_coding	1.20089	2.9594	2.49333	1.18693	0.235256	NA	#VALUE!
ENSG00000168490.14	8	22219703	22232101	PHYHIP	phytanoyl-CoA 2-hydroxylase interacting protein [Source:HGNC Symbol;Acc:HGNC:16865]	protein_coding	0.914268	2.95877	2.58988	1.14243	0.253273	NA	#VALUE!
ENSG00000155754.15	2	201487421	201619178	C2CD6	C2 calcium dependent domain containing 6 [Source:HGNC Symbol;Acc:HGNC:14438]	protein_coding	0.74281	2.95814	2.40621	1.22938	0.21893	NA	#VALUE!
ENSG00000227383.1	9	34191555	34191881	RPL35AP2	ribosomal protein L35a pseudogene 2 [Source:HGNC Symbol;Acc:HGNC:19914]	processed_pseudogene	0.766371	2.95806	2.71523	1.08943	0.275963	NA	#VALUE!
ENSG00000245534.7	15	60479152	60630637	RORA-AS1	RORA antisense RNA 1 [Source:HGNC Symbol;Acc:HGNC:51410]	lncRNA	0.672928	2.95602	3.24021	0.912294	0.361614	NA	#VALUE!
ENSG00000163629.13	4	86594315	86815171	PTPN13	protein tyrosine phosphatase non-receptor type 13 [Source:HGNC Symbol;Acc:HGNC:9646]	protein_coding	0.649273	2.95599	3.25223	0.908913	0.363396	NA	#VALUE!
ENSG00000196277.16	3	6770001	7741533	GRM7	glutamate metabotropic receptor 7 [Source:HGNC Symbol;Acc:HGNC:4599]	protein_coding	0.649273	2.95599	3.25223	0.908913	0.363396	NA	#VALUE!
ENSG00000117226.12	1	89006679	89022894	GBP3	guanylate binding protein 3 [Source:HGNC Symbol;Acc:HGNC:4184]	protein_coding	16.1582	2.95595	0.928363	3.18404	0.00145232	0.0114667	1.94056
ENSG00000255524.7	16	28637654	28658682	NPIPB8	nuclear pore complex interacting protein family member B8 [Source:HGNC Symbol;Acc:HGNC:37490]	protein_coding	0.613362	2.95594	3.27357	0.902969	0.366542	NA	#VALUE!
ENSG00000184811.4	17	1279662	1300978	TRARG1	trafficking regulator of GLUT4 (SLC2A4) 1 [Source:HGNC Symbol;Acc:HGNC:29592]	protein_coding	0.572769	2.95574	3.34523	0.883569	0.376929	NA	#VALUE!
ENSG00000201499.1	2	200881715	200881821	RNU6-312P	RNA, U6 small nuclear 312, pseudogene [Source:HGNC Symbol;Acc:HGNC:47275]	snRNA	0.572769	2.95574	3.34523	0.883569	0.376929	NA	#VALUE!
ENSG00000138741.11	4	121874481	121952060	TRPC3	transient receptor potential cation channel subfamily C member 3 [Source:HGNC Symbol;Acc:HGNC:12335]	protein_coding	0.496264	2.95451	3.97461	0.743346	0.457272	NA	#VALUE!
ENSG00000142748.13	1	27369110	27374824	FCN3	ficolin 3 [Source:HGNC Symbol;Acc:HGNC:3625]	protein_coding	0.664159	2.9514	2.77923	1.06195	0.288259	NA	#VALUE!
ENSG00000286057.1	21	8238859	8239092	FP671120.9	TEC	TEC	3.49292	2.94946	1.25556	2.34913	0.0188174	0.0866482	1.06224
ENSG00000223784.2	10	6709530	6740532	LINP1	lncRNA in non-homologous end joining pathway 1 [Source:HGNC Symbol;Acc:HGNC:53170]	lncRNA	0.661842	2.94782	2.53145	1.16448	0.244229	NA	#VALUE!
ENSG00000167371.21	16	29811382	29815892	PRRT2	proline rich transmembrane protein 2 [Source:HGNC Symbol;Acc:HGNC:30500]	protein_coding	8.41708	2.94665	0.966674	3.04824	0.00230185	0.0167673	1.77554
ENSG00000178685.14	8	143977153	144012772	PARP10	poly(ADP-ribose) polymerase family member 10 [Source:HGNC Symbol;Acc:HGNC:25895]	protein_coding	273.302	2.94646	0.204113	14.4355	3.1e-47	2.09e-44	43.6799
ENSG00000279484.2	2	238152889	238155994	KLHL30-AS1	KLHL30 antisense RNA 1 [Source:HGNC Symbol;Acc:HGNC:31018]	lncRNA	1.16859	2.94641	2.95651	0.996582	0.318968	NA	#VALUE!
ENSG00000270761.1	6	47477243	47477572	AL355353.1	novel transcript	lncRNA	2.88502	2.94576	1.48088	1.9892	0.0466792	0.16962	0.770523
ENSG00000179038.8	11	67195569	67197167	AP001885.1	tetratricopeptide repeat domain 3 (TTC3) pseudogene	transcribed_processed_pseudogene	1.61036	2.94575	1.89323	1.55594	0.119723	NA	#VALUE!
ENSG00000164619.10	7	33904308	34156427	BMPER	BMP binding endothelial regulator [Source:HGNC Symbol;Acc:HGNC:24154]	protein_coding	0.492307	2.94397	3.97506	0.740611	0.458929	NA	#VALUE!
ENSG00000285928.1	1	78022565	78024861	AC103591.4	novel transcript	lncRNA	2.2009	2.94321	1.69955	1.73176	0.083317	0.251954	0.598679
ENSG00000179314.14	17	6057807	6124427	WSCD1	WSC domain containing 1 [Source:HGNC Symbol;Acc:HGNC:29060]	protein_coding	0.759737	2.94254	2.72265	1.08076	0.279804	NA	#VALUE!
ENSG00000087495.17	20	59577509	59847711	PHACTR3	phosphatase and actin regulator 3 [Source:HGNC Symbol;Acc:HGNC:15833]	protein_coding	0.763101	2.94095	2.7559	1.06715	0.285905	NA	#VALUE!
ENSG00000054793.14	20	51596514	51768390	ATP9A	ATPase phospholipid transporting 9A (putative) [Source:HGNC Symbol;Acc:HGNC:13540]	protein_coding	6.42554	2.93995	1.10103	2.67018	0.00758102	0.0432448	1.36407
ENSG00000080031.10	19	55181247	55209506	PTPRH	protein tyrosine phosphatase receptor type H [Source:HGNC Symbol;Acc:HGNC:9672]	protein_coding	5.05175	2.93928	1.44367	2.03598	0.0417526	0.156448	0.80563
ENSG00000273485.1	10	103450196	103450852	AL139339.2	novel transcript, antisense to CALHM2	lncRNA	1.07031	2.93793	2.54529	1.15426	0.248394	NA	#VALUE!
ENSG00000170581.14	12	56341597	56360167	STAT2	signal transducer and activator of transcription 2 [Source:HGNC Symbol;Acc:HGNC:11363]	protein_coding	539.622	2.93762	0.221384	13.2694	3.48e-40	1.26e-37	36.8996
ENSG00000106571.15	7	41960949	42264100	GLI3	GLI family zinc finger 3 [Source:HGNC Symbol;Acc:HGNC:4319]	protein_coding	1.40153	2.9373	1.98743	1.47794	0.139424	NA	#VALUE!
ENSG00000237057.3	17	15806241	15847996	LINC02087	long intergenic non-protein coding RNA 2087 [Source:HGNC Symbol;Acc:HGNC:52938]	lncRNA	1.28318	2.93716	2.21236	1.32762	0.184304	NA	#VALUE!
ENSG00000268758.7	19	6952500	6997872	ADGRE4P	adhesion G protein-coupled receptor E4, pseudogene [Source:HGNC Symbol;Acc:HGNC:19240]	transcribed_unprocessed_pseudogene	0.986666	2.9371	2.62621	1.11838	0.263404	NA	#VALUE!
ENSG00000124103.10	20	56517187	56526152	FAM209A	family with sequence similarity 209 member A [Source:HGNC Symbol;Acc:HGNC:16100]	protein_coding	0.768249	2.93614	2.45193	1.19748	0.231118	NA	#VALUE!
ENSG00000184060.11	17	30906344	30959322	ADAP2	ArfGAP with dual PH domains 2 [Source:HGNC Symbol;Acc:HGNC:16487]	protein_coding	13.7675	2.93442	1.04401	2.81074	0.00494284	0.0309358	1.50954
ENSG00000261121.2	4	24659856	24671568	LINC02473	long intergenic non-protein coding RNA 2473 [Source:HGNC Symbol;Acc:HGNC:53412]	lncRNA	1.17785	2.93379	2.31406	1.26781	0.204865	NA	#VALUE!
ENSG00000114646.10	3	47562238	47580792	CSPG5	chondroitin sulfate proteoglycan 5 [Source:HGNC Symbol;Acc:HGNC:2467]	protein_coding	4.2398	2.9331	1.26901	2.31133	0.0208146	0.0932285	1.03045
ENSG00000137225.13	6	44158811	44184401	CAPN11	calpain 11 [Source:HGNC Symbol;Acc:HGNC:1478]	protein_coding	0.664138	2.93273	3.28988	0.89144	0.372693	NA	#VALUE!
ENSG00000227939.1	6	31280317	31281519	RPL3P2	ribosomal protein L3 pseudogene 2 [Source:HGNC Symbol;Acc:HGNC:17834]	processed_pseudogene	0.604573	2.93258	3.32591	0.881735	0.37792	NA	#VALUE!
ENSG00000286598.1	15	23403848	23407335	AC100756.3	novel transcript	lncRNA	0.604573	2.93258	3.32591	0.881735	0.37792	NA	#VALUE!
ENSG00000260781.1	16	33907419	33937167	ARHGAP23P1	Rho GTPase activating protein 23 pseudogene 1 [Source:HGNC Symbol;Acc:HGNC:45039]	transcribed_unprocessed_pseudogene	0.563979	2.93227	3.39858	0.862793	0.388251	NA	#VALUE!
ENSG00000152402.11	11	106674019	107018476	GUCY1A2	guanylate cyclase 1 soluble subunit alpha 2 [Source:HGNC Symbol;Acc:HGNC:4684]	protein_coding	1.10632	2.93218	2.25213	1.30196	0.192931	NA	#VALUE!
ENSG00000274799.1	5	148389748	148390029	Metazoa_SRP	Metazoan signal recognition particle RNA [Source:RFAM;Acc:RF00017]	misc_RNA	1.05858	2.93162	2.27956	1.28604	0.198428	NA	#VALUE!
ENSG00000277342.1	12	32109076	32109602	AC048344.4	novel transcript, sense intronic to BICD1	lncRNA	3.43814	2.93153	1.41266	2.07518	0.0379697	0.145984	0.835696
ENSG00000257891.1	14	18920109	18934078	AL929601.1	novel transcript	lncRNA	0.652884	2.93095	3.34961	0.875012	0.381568	NA	#VALUE!
ENSG00000178695.6	13	76880175	76886405	KCTD12	potassium channel tetramerization domain containing 12 [Source:HGNC Symbol;Acc:HGNC:14678]	protein_coding	0.487475	2.93048	3.97574	0.737089	0.461068	NA	#VALUE!
ENSG00000248339.1	4	171289475	171298267	LINC02504	long intergenic non-protein coding RNA 2504 [Source:HGNC Symbol;Acc:HGNC:53493]	lncRNA	0.487475	2.93048	3.97574	0.737089	0.461068	NA	#VALUE!
ENSG00000279124.1	13	18279320	18309934	AL356585.2	immunoglobulin superfamily, member 3 (IGSF3) pseudogene	unprocessed_pseudogene	0.487475	2.93048	3.97574	0.737089	0.461068	NA	#VALUE!
ENSG00000251369.9	19	57535257	57559863	ZNF550	zinc finger protein 550 [Source:HGNC Symbol;Acc:HGNC:28643]	protein_coding	3.59892	2.92989	1.46531	1.99951	0.0455536	0.166621	0.778271
ENSG00000231105.2	1	21293290	21299874	ECE1-AS1	ECE1 antisense RNA 1 [Source:HGNC Symbol;Acc:HGNC:40203]	lncRNA	11.0214	2.92949	0.798672	3.66796	0.000244495	0.00256028	2.59171
ENSG00000286891.1	4	43763134	43972184	AC080132.1	novel transcript	lncRNA	0.487478	2.92949	3.45566	0.847738	0.396584	NA	#VALUE!
ENSG00000280649.2	1	148458814	148459871	AC245100.6	TEC	TEC	9.96381	2.92849	0.782519	3.74239	0.000182281	0.00198593	2.70204
ENSG00000147434.9	8	42752620	42796392	CHRNA6	cholinergic receptor nicotinic alpha 6 subunit [Source:HGNC Symbol;Acc:HGNC:15963]	protein_coding	93.0025	2.92783	0.319482	9.16431	4.99e-20	5.6e-18	17.2518
ENSG00000275696.1	3	186629936	186630211	Metazoa_SRP	Metazoan signal recognition particle RNA [Source:RFAM;Acc:RF00017]	misc_RNA	2.92605	2.92703	1.50218	1.94852	0.0513529	0.181807	0.74039
ENSG00000008323.15	12	6310436	6328506	PLEKHG6	pleckstrin homology and RhoGEF domain containing G6 [Source:HGNC Symbol;Acc:HGNC:25562]	protein_coding	9.56939	2.92687	1.2095	2.41991	0.0155243	0.0752577	1.12345
ENSG00000176204.14	2	76747685	77593319	LRRTM4	leucine rich repeat transmembrane neuronal 4 [Source:HGNC Symbol;Acc:HGNC:19411]	protein_coding	4.93908	2.92665	1.37284	2.13182	0.0330215	0.13167	0.880514
ENSG00000231769.3	6	46096004	46129857	AL035701.1	novel transcript	lncRNA	0.878855	2.92539	2.64456	1.10619	0.268644	NA	#VALUE!
ENSG00000165695.10	9	132725578	132878777	AK8	adenylate kinase 8 [Source:HGNC Symbol;Acc:HGNC:26526]	protein_coding	0.910683	2.92527	2.7135	1.07804	0.281015	NA	#VALUE!
ENSG00000286539.1	2	194587925	194612145	AC073973.1	novel transcript	lncRNA	0.776646	2.92475	2.7631	1.0585	0.289827	NA	#VALUE!
ENSG00000185989.11	13	113977783	114132623	RASA3	RAS p21 protein activator 3 [Source:HGNC Symbol;Acc:HGNC:20331]	protein_coding	26.1242	2.92319	0.50141	5.82994	5.54e-09	1.68e-07	6.77469
ENSG00000096696.14	6	7541617	7586714	DSP	desmoplakin [Source:HGNC Symbol;Acc:HGNC:3052]	protein_coding	4.88013	2.92263	1.38979	2.10293	0.0354719	0.139072	0.85676
ENSG00000204385.13	6	31863192	31879046	SLC44A4	solute carrier family 44 member 4 [Source:HGNC Symbol;Acc:HGNC:13941]	protein_coding	5.73244	2.92246	1.26116	2.31728	0.0204885	0.0922057	1.03524
ENSG00000140379.9	15	79960892	79971196	BCL2A1	BCL2 related protein A1 [Source:HGNC Symbol;Acc:HGNC:991]	protein_coding	88.0351	2.92235	0.297469	9.82405	8.87e-23	1.2e-20	19.9208
ENSG00000188693.8	7	92134604	92180725	CYP51A1-AS1	CYP51A1 antisense RNA 1 [Source:HGNC Symbol;Acc:HGNC:50694]	lncRNA	3.18833	2.92231	1.42169	2.05552	0.0398289	0.15113	0.820648
ENSG00000140368.13	15	76993359	77037475	PSTPIP1	proline-serine-threonine phosphatase interacting protein 1 [Source:HGNC Symbol;Acc:HGNC:9580]	protein_coding	2.82792	2.92136	1.49372	1.95576	0.0504929	0.179401	0.746174
ENSG00000039537.14	5	41142116	41261438	C6	complement C6 [Source:HGNC Symbol;Acc:HGNC:1339]	protein_coding	0.555638	2.92099	3.47938	0.839514	0.401181	NA	#VALUE!
ENSG00000268388.6	16	86474529	86509099	FENDRR	FOXF1 adjacent non-coding developmental regulatory RNA [Source:HGNC Symbol;Acc:HGNC:43894]	lncRNA	0.635893	2.9207	3.3085	0.882787	0.377352	NA	#VALUE!
ENSG00000276292.1	12	118037869	118038081	AC131159.1	novel transcript, antisense to WSB2	lncRNA	0.599982	2.92058	3.33213	0.876489	0.380764	NA	#VALUE!
ENSG00000179403.12	1	1434861	1442882	VWA1	von Willebrand factor A domain containing 1 [Source:HGNC Symbol;Acc:HGNC:30910]	protein_coding	3.65606	2.91905	1.89807	1.5379	0.124072	0.32558	0.487343
ENSG00000147180.17	X	85243991	85273362	ZNF711	zinc finger protein 711 [Source:HGNC Symbol;Acc:HGNC:13128]	protein_coding	0.484161	2.91898	3.46264	0.842993	0.399232	NA	#VALUE!
ENSG00000241776.1	3	84691681	84692591	AC117482.1	transmembrane protein 183B (TMEM183B) pseudogene	processed_pseudogene	0.482884	2.91799	3.97634	0.733837	0.463048	NA	#VALUE!
ENSG00000270923.1	7	141787815	141788640	TAS2R6P	taste 2 receptor member 6 pseudogene [Source:HGNC Symbol;Acc:HGNC:20616]	processed_pseudogene	0.482884	2.91799	3.97634	0.733837	0.463048	NA	#VALUE!
ENSG00000284825.1	6	167114957	167121527	AL121935.1	novel transcript	lncRNA	0.482884	2.91799	3.97634	0.733837	0.463048	NA	#VALUE!
ENSG00000266728.5	17	27623364	27640777	AC015688.4	novel protein	protein_coding	0.655189	2.91751	3.97379	0.734187	0.462835	NA	#VALUE!
ENSG00000214888.3	9	87857015	87859599	AL772337.1	nuclear pore associated protein 1 (NPAP1) pseudogene	transcribed_unprocessed_pseudogene	0.693349	2.91273	2.78824	1.04465	0.296185	NA	#VALUE!
ENSG00000235726.7	2	234803808	234913384	AC010148.1	novel transcript	lncRNA	0.929211	2.91264	2.38801	1.2197	0.22258	NA	#VALUE!
ENSG00000281100.1	3	36823151	36825158	AC105749.1	TEC	TEC	2.93595	2.91012	1.57672	1.84568	0.0649393	0.213225	0.671162
ENSG00000062096.15	X	3041471	3112727	ARSF	arylsulfatase F [Source:HGNC Symbol;Acc:HGNC:721]	protein_coding	0.684736	2.90966	2.83524	1.02625	0.304774	NA	#VALUE!
ENSG00000104722.14	8	24913758	24919098	NEFM	neurofilament medium [Source:HGNC Symbol;Acc:HGNC:7734]	protein_coding	7.07108	2.9096	0.943101	3.08514	0.00203459	0.0151558	1.81942
ENSG00000274253.5	15	22757841	22778741	AC138649.1	novel transcript, sense overlapping NIPA1	lncRNA	6.28954	2.90955	1.07761	2.70001	0.00693373	0.0401595	1.39621
ENSG00000088881.21	20	2692874	2760108	EBF4	EBF family member 4 [Source:HGNC Symbol;Acc:HGNC:29278]	protein_coding	0.987498	2.90822	2.67579	1.08686	0.277098	NA	#VALUE!
ENSG00000184492.6	2	113498665	113501155	FOXD4L1	forkhead box D4 like 1 [Source:HGNC Symbol;Acc:HGNC:18521]	protein_coding	14.8126	2.90787	0.653833	4.44742	8.69e-06	0.00014273	3.84548
ENSG00000288602.1	8	66667596	66860472	C8orf44-SGK3	C8orf44-SGK3 readthrough [Source:NCBI gene (formerly Entrezgene);Acc:100533105]	protein_coding	2.20373	2.9075	2.11849	1.37244	0.169928	0.39912	0.398896
ENSG00000085563.15	7	87503017	87713323	ABCB1	ATP binding cassette subfamily B member 1 [Source:HGNC Symbol;Acc:HGNC:40]	protein_coding	0.524554	2.90707	3.52224	0.825345	0.409176	NA	#VALUE!
ENSG00000261812.6	16	90093154	90096354	TUBB8P7	tubulin beta 8 class VIII pseudogene 7 [Source:HGNC Symbol;Acc:HGNC:42345]	transcribed_unprocessed_pseudogene	0.556615	2.9029	3.44463	0.842733	0.399378	NA	#VALUE!
ENSG00000185565.12	3	115802363	117139389	LSAMP	limbic system associated membrane protein [Source:HGNC Symbol;Acc:HGNC:6705]	protein_coding	1.11733	2.90272	2.64558	1.0972	0.272556	NA	#VALUE!
ENSG00000160282.14	21	46136262	46155579	FTCD	formimidoyltransferase cyclodeaminase [Source:HGNC Symbol;Acc:HGNC:3974]	protein_coding	3.87127	2.90173	1.4175	2.04708	0.0406505	0.153384	0.814219
ENSG00000198062.15	22	15690026	15721631	POTEH	POTE ankyrin domain family member H [Source:HGNC Symbol;Acc:HGNC:133]	protein_coding	0.477092	2.90168	3.97719	0.729581	0.465646	NA	#VALUE!
ENSG00000136928.7	9	98288109	98708935	GABBR2	gamma-aminobutyric acid type B receptor subunit 2 [Source:HGNC Symbol;Acc:HGNC:4507]	protein_coding	1.28721	2.90061	2.26799	1.27894	0.20092	NA	#VALUE!
ENSG00000214043.8	12	126438837	126472790	LINC02347	long intergenic non-protein coding RNA 2347 [Source:HGNC Symbol;Acc:HGNC:53269]	lncRNA	1.5466	2.90044	1.78857	1.62166	0.104877	NA	#VALUE!
ENSG00000253130.2	8	8561386	8574038	AC114550.1	novel transcript	lncRNA	1.79467	2.89936	1.76136	1.64609	0.0997461	NA	#VALUE!
ENSG00000128573.26	7	114086327	114693772	FOXP2	forkhead box P2 [Source:HGNC Symbol;Acc:HGNC:13875]	protein_coding	0.961691	2.89811	2.36664	1.22457	0.220737	NA	#VALUE!
ENSG00000287251.1	11	134945118	134980574	AP003062.2	novel transcript	lncRNA	1.67661	2.89798	2.19599	1.31967	0.186946	NA	#VALUE!
ENSG00000163395.17	1	201190824	201228952	IGFN1	immunoglobulin like and fibronectin type III domain containing 1 [Source:HGNC Symbol;Acc:HGNC:24607]	protein_coding	1.32399	2.89796	2.19451	1.32055	0.18665	NA	#VALUE!
ENSG00000189171.14	1	153618787	153631360	S100A13	S100 calcium binding protein A13 [Source:HGNC Symbol;Acc:HGNC:10490]	protein_coding	19.7694	2.89742	0.534381	5.42202	5.89e-08	1.5e-06	5.82391
ENSG00000180834.8	3	183815922	183825594	MAP6D1	MAP6 domain containing 1 [Source:HGNC Symbol;Acc:HGNC:25753]	protein_coding	1.19385	2.89685	2.99941	0.965804	0.334142	NA	#VALUE!
ENSG00000162989.5	2	154697855	154858354	KCNJ3	potassium inwardly rectifying channel subfamily J member 3 [Source:HGNC Symbol;Acc:HGNC:6264]	protein_coding	2.34681	2.89624	1.78095	1.62624	0.103899	0.290888	0.536275
ENSG00000107562.16	10	44370165	44386493	CXCL12	C-X-C motif chemokine ligand 12 [Source:HGNC Symbol;Acc:HGNC:10672]	protein_coding	1.1604	2.8927	2.13342	1.3559	0.175131	NA	#VALUE!
ENSG00000162078.11	16	2830169	2839585	ZG16B	zymogen granule protein 16B [Source:HGNC Symbol;Acc:HGNC:30456]	protein_coding	0.574971	2.89252	3.34062	0.865864	0.386565	NA	#VALUE!
ENSG00000204962.6	5	140841187	141012347	PCDHA8	protocadherin alpha 8 [Source:HGNC Symbol;Acc:HGNC:8674]	protein_coding	1.54177	2.89137	2.14633	1.34712	0.177941	NA	#VALUE!
ENSG00000161912.18	6	41101022	41140835	ADCY10P1	ADCY10 pseudogene 1 [Source:HGNC Symbol;Acc:HGNC:44143]	transcribed_unprocessed_pseudogene	8.71927	2.88915	0.925108	3.12304	0.00178993	0.0136084	1.86619
ENSG00000285210.1	1	86288704	86320711	LINC02795	long intergenic non-protein coding RNA 2795 [Source:HGNC Symbol;Acc:HGNC:54319]	lncRNA	0.557875	2.88885	2.8662	1.0079	0.313502	NA	#VALUE!
ENSG00000179256.2	12	14804650	14814182	SMCO3	single-pass membrane protein with coiled-coil domains 3 [Source:HGNC Symbol;Acc:HGNC:34401]	protein_coding	0.964012	2.88766	3.02749	0.953814	0.340178	NA	#VALUE!
ENSG00000239503.1	3	128748538	128749489	MARK2P8	microtubule affinity regulating kinase 2 pseudogene 8 [Source:HGNC Symbol;Acc:HGNC:39799]	processed_pseudogene	3.58754	2.88692	1.34392	2.14813	0.0317032	0.127747	0.893649
ENSG00000100351.17	22	39901084	39973721	GRAP2	GRB2 related adaptor protein 2 [Source:HGNC Symbol;Acc:HGNC:4563]	protein_coding	1.59497	2.88597	2.40707	1.19896	0.230545	NA	#VALUE!
ENSG00000181031.16	17	212389	386254	RPH3AL	rabphilin 3A like (without C2 domains) [Source:HGNC Symbol;Acc:HGNC:10296]	protein_coding	2.43066	2.88544	1.66995	1.72786	0.084013	0.25349	0.596039
ENSG00000135362.14	11	36296288	36465204	PRR5L	proline rich 5 like [Source:HGNC Symbol;Acc:HGNC:25878]	protein_coding	3.06577	2.88535	1.80155	1.60159	0.109245	0.300478	0.522188
ENSG00000268496.1	19	54434183	54434665	AC245884.9	novel transcript, sense intronic to TTYH1	lncRNA	2.93602	2.88532	1.46679	1.96709	0.0491726	0.176304	0.753739
ENSG00000197614.11	12	8637346	8662888	MFAP5	microfibril associated protein 5 [Source:HGNC Symbol;Acc:HGNC:29673]	protein_coding	8.95568	2.88461	0.845764	3.41065	0.000648071	0.00582893	2.23441
ENSG00000142959.5	1	44783585	44788170	BEST4	bestrophin 4 [Source:HGNC Symbol;Acc:HGNC:17106]	protein_coding	0.674934	2.88452	3.35342	0.860172	0.389694	NA	#VALUE!
ENSG00000225200.2	14	105978520	105979146	AC246787.1	ribosomal protein S8 (RPS8) pseudogene	processed_pseudogene	0.663107	2.88449	3.35664	0.859339	0.390153	NA	#VALUE!
ENSG00000180914.11	3	8750381	8769628	OXTR	oxytocin receptor [Source:HGNC Symbol;Acc:HGNC:8529]	protein_coding	3.44721	2.88376	1.55489	1.85464	0.0636477	0.209971	0.677841
ENSG00000271821.1	6	31200165	31201918	AL662844.3	novel transcript	lncRNA	0.937896	2.88191	3.73185	0.772247	0.439968	NA	#VALUE!
ENSG00000224272.2	2	241808312	241812016	AC131097.2	novel transcript	lncRNA	2.02388	2.88127	1.82569	1.57818	0.114524	NA	#VALUE!
ENSG00000206113.11	4	2418974	2462942	CFAP99	cilia and flagella associated protein 99 [Source:HGNC Symbol;Acc:HGNC:51180]	protein_coding	0.469504	2.88065	3.97815	0.72412	0.468992	NA	#VALUE!
ENSG00000207112.1	11	93730513	93730646	SNORA25	small nucleolar RNA, H/ACA box 25 [Source:HGNC Symbol;Acc:HGNC:32615]	snoRNA	0.469504	2.88065	3.97815	0.72412	0.468992	NA	#VALUE!
ENSG00000242479.1	3	142450102	142452149	AC109992.1	eukaryotic translation initiation factor 2-alpha kinase 1 (EIF2AK1) pseudogene	processed_pseudogene	0.469504	2.88065	3.97815	0.72412	0.468992	NA	#VALUE!
ENSG00000247765.2	15	21298233	21325241	AC068446.2	novel transcript	lncRNA	0.469504	2.88065	3.97815	0.72412	0.468992	NA	#VALUE!
ENSG00000259404.5	15	84080168	84126604	EFL1P1	elongation factor like GTPase 1 pseudogene 1 [Source:HGNC Symbol;Acc:HGNC:31739]	transcribed_unprocessed_pseudogene	0.469504	2.88065	3.97815	0.72412	0.468992	NA	#VALUE!
ENSG00000267143.1	18	11620717	11621158	AP001120.2	novel transcript	lncRNA	0.469504	2.88065	3.97815	0.72412	0.468992	NA	#VALUE!
ENSG00000273269.3	2	47065941	47176511	AC073283.3	novel transcript	protein_coding	0.469504	2.88065	3.97815	0.72412	0.468992	NA	#VALUE!
ENSG00000274600.1	22	21383374	21389478	RIMBP3B	RIMS binding protein 3B [Source:HGNC Symbol;Acc:HGNC:33891]	protein_coding	0.469504	2.88065	3.97815	0.72412	0.468992	NA	#VALUE!
ENSG00000266751.1	5	134225757	134225852	MIR3661	microRNA 3661 [Source:HGNC Symbol;Acc:HGNC:38892]	miRNA	0.546009	2.88065	3.97815	0.724118	0.468994	NA	#VALUE!
ENSG00000164099.3	4	118280038	118353003	PRSS12	serine protease 12 [Source:HGNC Symbol;Acc:HGNC:9477]	protein_coding	0.646168	2.88064	3.97815	0.724116	0.468995	NA	#VALUE!
ENSG00000163499.12	2	218990189	218993422	CRYBA2	crystallin beta A2 [Source:HGNC Symbol;Acc:HGNC:2395]	protein_coding	0.686127	2.87973	3.3071	0.870771	0.383879	NA	#VALUE!
ENSG00000285778.2	1	73787370	73915340	AL591463.1	novel transcript	lncRNA	1.32334	2.87646	1.91826	1.49952	0.13374	NA	#VALUE!
ENSG00000235945.1	7	116873454	116876376	AC002543.1	novel pseudogene	processed_pseudogene	1.86355	2.8747	1.82904	1.5717	0.116021	NA	#VALUE!
ENSG00000235445.1	22	17983205	17983619	AC016027.3	novel transcript	lncRNA	1.72147	2.87431	1.81181	1.58643	0.112643	NA	#VALUE!
ENSG00000188389.11	2	241849884	241858894	PDCD1	programmed cell death 1 [Source:HGNC Symbol;Acc:HGNC:8760]	protein_coding	0.74866	2.8739	2.43181	1.18179	0.237288	NA	#VALUE!
ENSG00000185674.9	2	99242246	99255282	LYG2	lysozyme g2 [Source:HGNC Symbol;Acc:HGNC:29615]	protein_coding	0.6763	2.87297	2.4714	1.16249	0.245036	NA	#VALUE!
ENSG00000249158.7	5	140868183	141012347	PCDHA11	protocadherin alpha 11 [Source:HGNC Symbol;Acc:HGNC:8665]	protein_coding	1.09693	2.87062	2.97473	0.965002	0.334544	NA	#VALUE!
ENSG00000140015.20	14	62699464	63102037	KCNH5	potassium voltage-gated channel subfamily H member 5 [Source:HGNC Symbol;Acc:HGNC:6254]	protein_coding	0.654991	2.86928	2.79736	1.02571	0.305028	NA	#VALUE!
ENSG00000182759.4	8	143419182	143430732	MAFA	MAF bZIP transcription factor A [Source:HGNC Symbol;Acc:HGNC:23145]	protein_coding	4.46787	2.86901	1.05111	2.7295	0.00634302	0.0373923	1.42722
ENSG00000270091.1	17	19896590	19897287	AC015726.1	novel transcript	lncRNA	1.14184	2.86749	1.99225	1.43932	0.150059	NA	#VALUE!
ENSG00000006118.15	11	60924460	60937159	TMEM132A	transmembrane protein 132A [Source:HGNC Symbol;Acc:HGNC:31092]	protein_coding	4.0999	2.86723	1.20793	2.37368	0.017612	0.0826301	1.08286
ENSG00000100031.19	22	24594811	24629005	GGT1	gamma-glutamyltransferase 1 [Source:HGNC Symbol;Acc:HGNC:4250]	protein_coding	15.5659	2.86703	0.806919	3.55306	0.000380782	0.00373653	2.42753
ENSG00000223466.2	2	195532945	195540287	LINC01825	long intergenic non-protein coding RNA 1825 [Source:HGNC Symbol;Acc:HGNC:52631]	lncRNA	1.41376	2.86667	2.00863	1.42718	0.153528	NA	#VALUE!
ENSG00000288538.1	11	78223815	78225909	AP002985.1	novel transcript, antisense to KCTD21	lncRNA	1.42657	2.86601	1.97272	1.45282	0.146274	NA	#VALUE!
ENSG00000181378.14	2	219002846	219041527	CFAP65	cilia and flagella associated protein 65 [Source:HGNC Symbol;Acc:HGNC:25325]	protein_coding	2.65112	2.86436	2.14703	1.3341	0.18217	0.416874	0.379995
ENSG00000104112.9	15	51681492	51721026	SCG3	secretogranin III [Source:HGNC Symbol;Acc:HGNC:13707]	protein_coding	2.28278	2.86434	1.59734	1.79319	0.0729424	0.230866	0.63664
ENSG00000250208.6	12	130144315	130162256	FZD10-AS1	FZD10 antisense divergent transcript [Source:HGNC Symbol;Acc:HGNC:48632]	lncRNA	4.76345	2.86409	1.38548	2.06722	0.0387138	0.14812	0.829385
ENSG00000224029.1	6	150624677	150626086	AL450344.1	novel transcript	lncRNA	1.62486	2.86369	1.80398	1.58743	0.112416	NA	#VALUE!
ENSG00000288612.1	6	3023472	3027426	AL133351.4	novel transcript	lncRNA	1.58029	2.86361	1.75825	1.62867	0.103383	NA	#VALUE!
ENSG00000110944.9	12	56334174	56340410	IL23A	interleukin 23 subunit alpha [Source:HGNC Symbol;Acc:HGNC:15488]	protein_coding	33.6289	2.86234	0.468855	6.10497	1.03e-09	3.42e-08	7.46597
ENSG00000277322.1	15	20531856	20541800	GOLGA6L6	golgin A6 family like 6 [Source:HGNC Symbol;Acc:HGNC:37225]	protein_coding	4.44104	2.86211	1.46085	1.95921	0.0500885	0.178435	0.74852
ENSG00000123836.15	1	207034366	207081024	PFKFB2	6-phosphofructo-2-kinase/fructose-2,6-biphosphatase 2 [Source:HGNC Symbol;Acc:HGNC:8873]	protein_coding	3.93707	2.86188	1.28734	2.22311	0.0262087	0.110987	0.954728
ENSG00000286976.1	18	42649520	42657893	AC084335.1	novel transcript	lncRNA	2.42538	2.86064	1.66203	1.72117	0.0852196	0.255293	0.59296
ENSG00000132256.19	11	5663195	5938619	TRIM5	tripartite motif containing 5 [Source:HGNC Symbol;Acc:HGNC:16276]	protein_coding	115.266	2.86015	0.369768	7.73499	1.03e-14	6.5e-13	12.1871
ENSG00000229456.1	13	40618738	40621348	RLIMP1	ring finger protein, LIM domain interacting pseudogene 1 [Source:HGNC Symbol;Acc:HGNC:39682]	processed_pseudogene	4.36527	2.85996	1.2146	2.35465	0.0185403	0.0857278	1.06688
ENSG00000133110.15	13	37562583	37598844	POSTN	periostin [Source:HGNC Symbol;Acc:HGNC:16953]	protein_coding	0.555314	2.85953	2.95048	0.969175	0.332458	NA	#VALUE!
ENSG00000046889.19	8	67952046	68237032	PREX2	phosphatidylinositol-3,4,5-trisphosphate dependent Rac exchange factor 2 [Source:HGNC Symbol;Acc:HGNC:22950]	protein_coding	4.55662	2.85943	1.7722	1.61349	0.106637	0.295815	0.52898
ENSG00000253203.6	5	69639459	69679259	GUSBP3	GUSB pseudogene 3 [Source:HGNC Symbol;Acc:HGNC:37301]	transcribed_unprocessed_pseudogene	22.4895	2.85929	0.91465	3.1261	0.00177141	0.0134893	1.87001
ENSG00000261216.1	16	11908208	11908916	AC007216.2	novel transcript, antisense to GSPT1	lncRNA	3.82697	2.85918	1.22171	2.3403	0.019268	0.0881425	1.05481
ENSG00000173530.6	8	23135588	23164027	TNFRSF10D	TNF receptor superfamily member 10d [Source:HGNC Symbol;Acc:HGNC:11907]	protein_coding	2.67778	2.8573	1.48509	1.92399	0.0543556	0.188483	0.724728
ENSG00000172183.16	15	88635670	88656483	ISG20	interferon stimulated exonuclease gene 20 [Source:HGNC Symbol;Acc:HGNC:6130]	protein_coding	266.191	2.85656	0.246197	11.6027	3.99e-31	9.18e-29	28.0372
ENSG00000106278.12	7	121873089	122062036	PTPRZ1	protein tyrosine phosphatase receptor type Z1 [Source:HGNC Symbol;Acc:HGNC:9685]	protein_coding	0.665527	2.85553	2.87809	0.99216	0.321119	NA	#VALUE!
ENSG00000260163.1	2	127025211	127029686	AC012508.1	novel transcript	lncRNA	4.21805	2.8549	1.19602	2.387	0.0169866	0.0805	1.0942
ENSG00000229314.5	9	114323056	114326475	ORM1	orosomucoid 1 [Source:HGNC Symbol;Acc:HGNC:8498]	protein_coding	1.02672	2.85409	2.22153	1.28474	0.198883	NA	#VALUE!
ENSG00000187079.20	11	12674421	12944737	TEAD1	TEA domain transcription factor 1 [Source:HGNC Symbol;Acc:HGNC:11714]	protein_coding	2.59745	2.85311	1.55723	1.83217	0.0669266	0.217705	0.662132
ENSG00000170382.12	1	204617170	204685738	LRRN2	leucine rich repeat neuronal 2 [Source:HGNC Symbol;Acc:HGNC:16914]	protein_coding	10.8918	2.85023	0.720486	3.95598	7.62e-05	0.000952534	3.02112
ENSG00000167749.11	19	50906352	50910738	KLK4	kallikrein related peptidase 4 [Source:HGNC Symbol;Acc:HGNC:6365]	protein_coding	0.621526	2.8499	3.98352	0.715423	0.474347	NA	#VALUE!
ENSG00000183578.8	15	51056598	51105276	TNFAIP8L3	TNF alpha induced protein 8 like 3 [Source:HGNC Symbol;Acc:HGNC:20620]	protein_coding	2.79849	2.84935	1.56174	1.82447	0.0680804	0.220225	0.657133
ENSG00000254790.1	11	125940496	125941193	AP000842.1	novel transcript	lncRNA	1.43524	2.84893	1.97809	1.44024	0.149799	NA	#VALUE!
ENSG00000261239.6	16	46469341	46569097	ANKRD26P1	ankyrin repeat domain 26 pseudogene 1 [Source:HGNC Symbol;Acc:HGNC:32955]	transcribed_unprocessed_pseudogene	4.7934	2.84841	1.31332	2.16886	0.0300935	0.122861	0.910585
ENSG00000159915.12	19	44259880	44275317	ZNF233	zinc finger protein 233 [Source:HGNC Symbol;Acc:HGNC:30946]	protein_coding	0.954738	2.84825	2.3391	1.21767	0.22335	NA	#VALUE!
ENSG00000156535.15	6	73695785	73828316	CD109	CD109 molecule [Source:HGNC Symbol;Acc:HGNC:21685]	protein_coding	7.32505	2.84763	0.997394	2.85507	0.00430269	0.0277959	1.55602
ENSG00000253348.1	5	170747047	170788650	AC008514.1	novel transcript	lncRNA	5.75091	2.84621	1.08661	2.61935	0.00880964	0.0488361	1.31126
ENSG00000127129.10	1	41478775	41484683	EDN2	endothelin 2 [Source:HGNC Symbol;Acc:HGNC:3177]	protein_coding	0.596418	2.84607	2.82536	1.00733	0.313775	NA	#VALUE!
ENSG00000119121.22	9	74722495	74888094	TRPM6	transient receptor potential cation channel subfamily M member 6 [Source:HGNC Symbol;Acc:HGNC:17995]	protein_coding	5.81702	2.84502	1.21808	2.33567	0.0195084	0.0887582	1.05179
ENSG00000213928.9	14	24161265	24166565	IRF9	interferon regulatory factor 9 [Source:HGNC Symbol;Acc:HGNC:6131]	protein_coding	232.196	2.84416	0.194827	14.5983	2.88e-48	2.01e-45	44.6968
ENSG00000143061.18	1	116574399	116667755	IGSF3	immunoglobulin superfamily member 3 [Source:HGNC Symbol;Acc:HGNC:5950]	protein_coding	3.65663	2.84399	1.5932	1.78508	0.0742488	0.23359	0.631545
ENSG00000151240.17	10	274190	689668	DIP2C	disco interacting protein 2 homolog C [Source:HGNC Symbol;Acc:HGNC:29150]	protein_coding	22.8395	2.84383	0.635584	4.47436	7.66e-06	0.000127755	3.89362
ENSG00000184557.4	17	78356778	78360077	SOCS3	suppressor of cytokine signaling 3 [Source:HGNC Symbol;Acc:HGNC:19391]	protein_coding	1.14403	2.84352	2.11164	1.34659	0.178111	NA	#VALUE!
ENSG00000275989.2	13	110945478	110971603	AL442128.1	sperm acrosome associated 7 (SPACA7) pseudogene	transcribed_unprocessed_pseudogene	0.975399	2.84339	3.06771	0.926875	0.353991	NA	#VALUE!
ENSG00000146904.9	7	143390289	143408856	EPHA1	EPH receptor A1 [Source:HGNC Symbol;Acc:HGNC:3385]	protein_coding	2.15936	2.84308	1.83827	1.54661	0.121957	0.322498	0.491473
ENSG00000227512.1	9	136542881	136543835	AL592301.1	novel transcript	lncRNA	1.49532	2.84305	1.92813	1.47451	0.140344	NA	#VALUE!
ENSG00000269901.1	16	87362536	87367476	AC010531.5	novel transcript, antisense to FBXO31	lncRNA	1.81317	2.8423	1.74574	1.62814	0.103495	NA	#VALUE!
ENSG00000117090.15	1	160608106	160647295	SLAMF1	signaling lymphocytic activation molecule family member 1 [Source:HGNC Symbol;Acc:HGNC:10903]	protein_coding	4.29014	2.84192	1.38938	2.04546	0.0408093	0.15383	0.812959
ENSG00000224728.1	3	15878047	15879571	IMPDH1P8	inosine monophosphate dehydrogenase 1 pseudogene 8 [Source:HGNC Symbol;Acc:HGNC:33963]	processed_pseudogene	2.04093	2.84181	1.66437	1.70744	0.0877396	NA	#VALUE!
ENSG00000182521.5	14	55413541	55456726	TBPL2	TATA-box binding protein like 2 [Source:HGNC Symbol;Acc:HGNC:19841]	protein_coding	2.49442	2.84168	1.64572	1.72671	0.0842199	0.2537	0.595679
ENSG00000287566.1	10	5549637	5554329	AL732437.3	novel transcript	lncRNA	0.469149	2.8401	3.98264	0.713121	0.475771	NA	#VALUE!
ENSG00000258484.4	15	68818221	68946811	SPESP1	sperm equatorial segment protein 1 [Source:HGNC Symbol;Acc:HGNC:15570]	protein_coding	0.758038	2.83871	2.20466	1.2876	0.197887	NA	#VALUE!
ENSG00000187498.16	13	110148963	110307157	COL4A1	collagen type IV alpha 1 chain [Source:HGNC Symbol;Acc:HGNC:2202]	protein_coding	2.05048	2.83835	1.8424	1.54057	0.123422	NA	#VALUE!
ENSG00000274322.1	20	1317571	1393096	AL136531.2	novel protein	protein_coding	0.800141	2.83826	2.44721	1.15979	0.246133	NA	#VALUE!
ENSG00000213033.4	1	220266706	220267917	AURKAP1	aurora kinase A pseudogene 1 [Source:HGNC Symbol;Acc:HGNC:18611]	transcribed_processed_pseudogene	22.3277	2.83745	0.566241	5.01103	5.41e-07	1.15e-05	4.9393
ENSG00000260136.6	16	23452758	23457606	AC008915.2	novel transcript	lncRNA	3.18666	2.83562	1.32556	2.13919	0.0324206	0.129916	0.886336
ENSG00000102466.16	13	101710804	102402457	FGF14	fibroblast growth factor 14 [Source:HGNC Symbol;Acc:HGNC:3671]	protein_coding	2.31519	2.83511	2.35179	1.20552	0.228004	0.476039	0.322357
ENSG00000265690.7	16	67163385	67165815	AC074143.1	novel protein	protein_coding	2.76481	2.83496	1.70699	1.6608	0.0967537	0.277258	0.557116
ENSG00000235865.2	9	121280768	121285530	GSN-AS1	GSN antisense RNA 1 [Source:HGNC Symbol;Acc:HGNC:23372]	lncRNA	11.2983	2.83477	0.716933	3.95402	7.68e-05	0.000958459	3.01843
ENSG00000215018.10	7	7356203	7535873	COL28A1	collagen type XXVIII alpha 1 chain [Source:HGNC Symbol;Acc:HGNC:22442]	protein_coding	3.68253	2.83399	1.39084	2.03761	0.0415894	0.156178	0.806381
ENSG00000067606.17	1	2050411	2185395	PRKCZ	protein kinase C zeta [Source:HGNC Symbol;Acc:HGNC:9412]	protein_coding	2.09956	2.83375	1.61532	1.7543	0.0793791	0.243251	0.613945
ENSG00000272148.1	2	27062428	27062907	AC013403.2	novel transcript, antisense to AGBL5	lncRNA	1.55324	2.83175	1.91357	1.47982	0.13892	NA	#VALUE!
ENSG00000229791.1	13	19408042	19409529	AL356259.1	novel transcript	lncRNA	1.38841	2.83172	1.9343	1.46395	0.143206	NA	#VALUE!
ENSG00000286662.2	12	127758832	127821183	AC087894.3	novel transcript	lncRNA	1.44594	2.8317	1.94916	1.45279	0.146283	NA	#VALUE!
ENSG00000253475.1	8	51895957	51896374	AC103769.1	novel transcript	lncRNA	1.21089	2.83166	1.99119	1.42209	0.154999	NA	#VALUE!
ENSG00000248278.1	17	48874860	48908983	SUMO2P17	SUMO2 pseudogene 17 [Source:HGNC Symbol;Acc:HGNC:49358]	transcribed_processed_pseudogene	1.09379	2.83153	2.13959	1.3234	0.185703	NA	#VALUE!
ENSG00000188385.12	10	132036336	132184858	JAKMIP3	Janus kinase and microtubule interacting protein 3 [Source:HGNC Symbol;Acc:HGNC:23523]	protein_coding	10.3466	2.82911	0.821177	3.44519	0.000570659	0.00521722	2.28256
ENSG00000145975.15	6	4049434	4087344	FAM217A	family with sequence similarity 217 member A [Source:HGNC Symbol;Acc:HGNC:21362]	protein_coding	2.36716	2.82863	2.5817	1.09565	0.273234	0.530444	0.27536
ENSG00000277383.1	19	47607873	47608454	AC010331.1	novel transcript, antisense to GLTSCR1	lncRNA	1.64124	2.82711	1.72389	1.63996	0.101014	NA	#VALUE!
ENSG00000101977.21	X	139581770	139708227	MCF2	MCF.2 cell line derived transforming sequence [Source:HGNC Symbol;Acc:HGNC:6940]	protein_coding	1.11065	2.82605	2.64451	1.06865	0.285229	NA	#VALUE!
ENSG00000206013.2	11	298200	299526	IFITM5	interferon induced transmembrane protein 5 [Source:HGNC Symbol;Acc:HGNC:16644]	protein_coding	1.44849	2.82599	1.953	1.447	0.147898	NA	#VALUE!
ENSG00000072694.21	1	161663147	161678654	FCGR2B	Fc fragment of IgG receptor IIb [Source:HGNC Symbol;Acc:HGNC:3618]	protein_coding	96.3712	2.82499	0.356298	7.92872	2.21e-15	1.46e-13	12.8356
ENSG00000136099.13	13	52842889	52848641	PCDH8	protocadherin 8 [Source:HGNC Symbol;Acc:HGNC:8660]	protein_coding	1.21809	2.82476	1.99494	1.41596	0.156786	NA	#VALUE!
ENSG00000136931.10	9	124481236	124507420	NR5A1	nuclear receptor subfamily 5 group A member 1 [Source:HGNC Symbol;Acc:HGNC:7983]	protein_coding	0.745411	2.8247	2.76221	1.02262	0.306488	NA	#VALUE!
ENSG00000197457.10	20	63639705	63657682	STMN3	stathmin 3 [Source:HGNC Symbol;Acc:HGNC:15926]	protein_coding	1.2876	2.82441	1.98846	1.4204	0.15549	NA	#VALUE!
ENSG00000274827.4	14	19344578	19384587	LINC01297	long intergenic non-protein coding RNA 1297 [Source:HGNC Symbol;Acc:HGNC:50443]	lncRNA	1.44859	2.8213	1.81099	1.55788	0.119262	NA	#VALUE!
ENSG00000225243.5	1	171199244	171227788	AL021026.1	novel transcript, antisense to FMO2	lncRNA	1.39531	2.82104	1.84277	1.53087	0.125802	NA	#VALUE!
ENSG00000234181.1	9	35096378	35098141	AL353795.2	novel transcript	lncRNA	1.27821	2.82093	1.85635	1.51961	0.128608	NA	#VALUE!
ENSG00000223695.1	22	36388626	36396517	FO393418.1	novel transcript	lncRNA	1.35382	2.82041	1.93041	1.46104	0.144003	NA	#VALUE!
ENSG00000276462.2	9	41100793	41119909	BX255923.2	novel transcript	lncRNA	2.34849	2.82038	2.1153	1.33332	0.182426	0.417183	0.379674
ENSG00000266680.1	6	63571005	63572408	AL135905.1	novel transcript, antisense to PTP4A1	lncRNA	1.61167	2.82029	1.94854	1.44739	0.147788	NA	#VALUE!
ENSG00000226854.1	X	75903105	75904858	AL451105.1	novel transcript	lncRNA	1.49547	2.82026	1.95496	1.44261	0.14913	NA	#VALUE!
ENSG00000111837.12	6	10762723	10838553	MAK	male germ cell associated kinase [Source:HGNC Symbol;Acc:HGNC:6816]	protein_coding	14.8893	2.81516	0.616032	4.56983	4.88e-06	8.52e-05	4.06956
ENSG00000225969.2	7	73735038	73736158	ABHD11-AS1	ABHD11 antisense RNA 1 (tail to tail) [Source:HGNC Symbol;Acc:HGNC:18289]	transcribed_unitary_pseudogene	1.82984	2.81473	1.92428	1.46274	0.143537	NA	#VALUE!
ENSG00000250318.1	22	30653877	30654814	AC003072.1	ribosomal protein L13a (RPL13A) pseudogene	unprocessed_pseudogene	1.378	2.81425	1.98734	1.41609	0.156749	NA	#VALUE!
ENSG00000260402.1	16	32262827	32265514	AC133485.2	novel transcript	lncRNA	1.04219	2.81379	2.67916	1.05025	0.293603	NA	#VALUE!
ENSG00000287483.1	6	20329922	20334411	AL132775.2	novel transcript	lncRNA	1.42201	2.81115	1.805	1.55743	0.119369	NA	#VALUE!
ENSG00000243250.1	11	112235371	112236025	RPS6P16	ribosomal protein S6 pseudogene 16 [Source:HGNC Symbol;Acc:HGNC:35668]	processed_pseudogene	1.4909	2.81046	1.81539	1.54813	0.12159	NA	#VALUE!
ENSG00000197766.8	19	859664	863641	CFD	complement factor D [Source:HGNC Symbol;Acc:HGNC:2771]	protein_coding	1.34593	2.81005	1.84407	1.52383	0.127551	NA	#VALUE!
ENSG00000283959.1	8	102656464	102687118	AP002851.1	novel transcript	lncRNA	9.81315	2.80938	0.769714	3.64991	0.000262335	0.00272142	2.5652
ENSG00000151834.16	4	46243548	46475230	GABRA2	gamma-aminobutyric acid type A receptor subunit alpha2 [Source:HGNC Symbol;Acc:HGNC:4076]	protein_coding	2.02979	2.80872	2.23672	1.25573	0.209212	NA	#VALUE!
ENSG00000215840.3	1	161406068	161407082	AL592295.1	ribosomal protein S2 (RPS2) pseudogene	processed_pseudogene	1.22883	2.8085	1.97772	1.42007	0.155588	NA	#VALUE!
ENSG00000287538.1	11	50184250	50208794	AC109635.5	novel transcript	lncRNA	1.2056	2.80843	1.9848	1.41497	0.157077	NA	#VALUE!
ENSG00000172478.18	2	240886048	240896889	MAB21L4	mab-21 like 4 [Source:HGNC Symbol;Acc:HGNC:26216]	protein_coding	0.814858	2.80836	2.73482	1.02689	0.304473	NA	#VALUE!
ENSG00000236409.2	3	47010824	47013465	NRADDP	neurotrophin receptor associated death domain, pseudogene [Source:HGNC Symbol;Acc:HGNC:19337]	transcribed_unitary_pseudogene	3.21129	2.8074	1.40803	1.99385	0.0461682	0.168509	0.773376
ENSG00000259755.1	15	101050732	101086066	AC090907.2	novel transcript, antisense to LRRK1	lncRNA	1.11727	2.80695	2.17154	1.29261	0.196147	NA	#VALUE!
ENSG00000136425.14	15	78104606	78131535	CIB2	calcium and integrin binding family member 2 [Source:HGNC Symbol;Acc:HGNC:24579]	protein_coding	1.21241	2.80659	2.31892	1.2103	0.226165	NA	#VALUE!
ENSG00000182783.5	1	248556912	248562772	OR2T29	olfactory receptor family 2 subfamily T member 29 [Source:HGNC Symbol;Acc:HGNC:31253]	protein_coding	0.621544	2.80647	3.35545	0.836391	0.402935	NA	#VALUE!
ENSG00000166825.15	15	89784895	89815401	ANPEP	alanyl aminopeptidase, membrane [Source:HGNC Symbol;Acc:HGNC:500]	protein_coding	2.03359	2.80616	2.43203	1.15383	0.248569	NA	#VALUE!
ENSG00000229373.9	13	113888306	113923512	LINC00452	long intergenic non-protein coding RNA 452 [Source:HGNC Symbol;Acc:HGNC:42800]	lncRNA	0.597377	2.80415	3.35966	0.834655	0.403912	NA	#VALUE!
ENSG00000152977.10	3	147393422	147510293	ZIC1	Zic family member 1 [Source:HGNC Symbol;Acc:HGNC:12872]	protein_coding	1.35564	2.80409	2.582	1.08602	0.277471	NA	#VALUE!
ENSG00000168539.4	11	62908679	62921807	CHRM1	cholinergic receptor muscarinic 1 [Source:HGNC Symbol;Acc:HGNC:1950]	protein_coding	0.519341	2.80399	4.00026	0.700952	0.483333	NA	#VALUE!
ENSG00000181982.19	4	24806117	24980204	CCDC149	coiled-coil domain containing 149 [Source:HGNC Symbol;Acc:HGNC:25405]	protein_coding	1.46985	2.80387	2.29262	1.223	0.22133	NA	#VALUE!
ENSG00000197358.9	14	28264390	28265974	BNIP3P1	BCL2 interacting protein 3 pseudogene 1 [Source:HGNC Symbol;Acc:HGNC:19922]	transcribed_processed_pseudogene	0.850177	2.80348	3.27146	0.856948	0.391473	NA	#VALUE!
ENSG00000140682.19	16	31471585	31477960	TGFB1I1	transforming growth factor beta 1 induced transcript 1 [Source:HGNC Symbol;Acc:HGNC:11767]	protein_coding	1.70581	2.802	2.08343	1.3449	0.178658	NA	#VALUE!
ENSG00000283380.1	X	20769718	21374265	AL807742.1	novel transcript	lncRNA	0.936987	2.80185	2.6667	1.05068	0.293405	NA	#VALUE!
ENSG00000183833.16	3	119703022	119767102	CFAP91	cilia and flagella associated protein 91 [Source:HGNC Symbol;Acc:HGNC:24010]	protein_coding	1.7053	2.80066	2.23025	1.25576	0.209204	NA	#VALUE!
ENSG00000157330.10	1	12746200	12763699	C1orf158	chromosome 1 open reading frame 158 [Source:HGNC Symbol;Acc:HGNC:28567]	protein_coding	2.83681	2.79585	1.59153	1.7567	0.078969	0.242892	0.614586
ENSG00000198870.8	9	133376366	133406096	STKLD1	serine/threonine kinase like domain containing 1 [Source:HGNC Symbol;Acc:HGNC:28669]	protein_coding	13.1325	2.79553	0.911224	3.06788	0.00215583	0.0158722	1.79936
ENSG00000259251.2	15	62060503	62062434	AC104590.1	novel transcript, antisense to VPS13C	lncRNA	0.606982	2.79404	3.36646	0.829962	0.406561	NA	#VALUE!
ENSG00000153684.15	15	28378621	28392018	GOLGA8F	golgin A8 family member F [Source:HGNC Symbol;Acc:HGNC:32378]	protein_coding	0.655911	2.79235	3.98882	0.700043	0.4839	NA	#VALUE!
ENSG00000263219.1	17	4222091	4223828	RYKP1	RYK pseudogene 1 [Source:HGNC Symbol;Acc:HGNC:10482]	processed_pseudogene	2.05666	2.79173	1.72823	1.61537	0.106231	NA	#VALUE!
ENSG00000279734.1	18	30780006	30780424	AC090506.2	TEC	TEC	1.00618	2.79066	2.80705	0.994163	0.320144	NA	#VALUE!
ENSG00000164707.15	7	135681237	135729258	SLC13A4	solute carrier family 13 member 4 [Source:HGNC Symbol;Acc:HGNC:15827]	protein_coding	7.34068	2.79023	1.26608	2.20384	0.0275358	0.115168	0.938669
ENSG00000176798.3	11	4994851	5005536	OR51L1	olfactory receptor family 51 subfamily L member 1 [Source:HGNC Symbol;Acc:HGNC:14759]	protein_coding	0.514717	2.79013	3.50744	0.795488	0.42633	NA	#VALUE!
ENSG00000168065.16	11	64555690	64572875	SLC22A11	solute carrier family 22 member 11 [Source:HGNC Symbol;Acc:HGNC:18120]	protein_coding	1.27276	2.78759	1.9307	1.44382	0.14879	NA	#VALUE!
ENSG00000007372.24	11	31784779	31817961	PAX6	paired box 6 [Source:HGNC Symbol;Acc:HGNC:8620]	protein_coding	3.17661	2.78535	1.49269	1.866	0.0620416	0.20615	0.685817
ENSG00000226476.6	1	60515716	60640507	LINC01748	long intergenic non-protein coding RNA 1748 [Source:HGNC Symbol;Acc:HGNC:52535]	lncRNA	2.70166	2.78528	1.30472	2.13476	0.0327802	0.131016	0.882677
ENSG00000154310.17	3	171058414	171460408	TNIK	TRAF2 and NCK interacting kinase [Source:HGNC Symbol;Acc:HGNC:30765]	protein_coding	1.31416	2.78521	2.16989	1.28357	0.199291	NA	#VALUE!
ENSG00000160145.15	3	124080023	124726325	KALRN	kalirin RhoGEF kinase [Source:HGNC Symbol;Acc:HGNC:4814]	protein_coding	4.83762	2.7848	1.55863	1.78671	0.0739852	0.233033	0.632583
ENSG00000225492.6	1	89407679	89426243	GBP1P1	guanylate binding protein 1 pseudogene 1 [Source:HGNC Symbol;Acc:HGNC:39561]	transcribed_unprocessed_pseudogene	1.10289	2.78475	2.24051	1.24291	0.213902	NA	#VALUE!
ENSG00000152661.9	6	121435595	121449727	GJA1	gap junction protein alpha 1 [Source:HGNC Symbol;Acc:HGNC:4274]	protein_coding	2.5047	2.78461	1.52311	1.82824	0.067514	0.219039	0.659478
ENSG00000260325.2	17	42122804	42123352	HSPB9	heat shock protein family B (small) member 9 [Source:HGNC Symbol;Acc:HGNC:30589]	protein_coding	1.2929	2.78383	2.05208	1.35659	0.174912	NA	#VALUE!
ENSG00000133475.17	22	21207973	21227637	GGT2	gamma-glutamyltransferase 2 [Source:HGNC Symbol;Acc:HGNC:4251]	protein_coding	1.09127	2.78319	2.15873	1.28927	0.197305	NA	#VALUE!
ENSG00000100342.21	22	36253071	36267530	APOL1	apolipoprotein L1 [Source:HGNC Symbol;Acc:HGNC:618]	protein_coding	79.8583	2.78291	0.306063	9.09262	9.67e-20	1.04e-17	16.983
ENSG00000078018.20	2	209424058	209734118	MAP2	microtubule associated protein 2 [Source:HGNC Symbol;Acc:HGNC:6839]	protein_coding	0.887989	2.78223	3.12804	0.889449	0.373762	NA	#VALUE!
ENSG00000170485.17	2	100820139	100996829	NPAS2	neuronal PAS domain protein 2 [Source:HGNC Symbol;Acc:HGNC:7895]	protein_coding	3.98292	2.7822	1.47063	1.89184	0.0585122	0.198108	0.703098
ENSG00000050628.20	1	70852353	71047808	PTGER3	prostaglandin E receptor 3 [Source:HGNC Symbol;Acc:HGNC:9595]	protein_coding	0.928258	2.78162	2.13598	1.30227	0.192823	NA	#VALUE!
ENSG00000118263.15	2	207074137	207167267	KLF7	Kruppel like factor 7 [Source:HGNC Symbol;Acc:HGNC:6350]	protein_coding	1.47029	2.78078	2.81796	0.986805	0.323738	NA	#VALUE!
ENSG00000118194.20	1	201359008	201377764	TNNT2	troponin T2, cardiac type [Source:HGNC Symbol;Acc:HGNC:11949]	protein_coding	2.07723	2.78041	2.58166	1.07699	0.281486	0.539582	0.267942
ENSG00000175489.10	19	18391137	18397622	LRRC25	leucine rich repeat containing 25 [Source:HGNC Symbol;Acc:HGNC:29806]	protein_coding	10.7986	2.78003	0.842918	3.29811	0.000973393	0.00821831	2.08522
ENSG00000203987.3	9	137867925	137892570	AL772363.1	novel transcript, antisense to CACNA1B and EHMT1	lncRNA	0.627385	2.77933	2.82246	0.984719	0.324762	NA	#VALUE!
ENSG00000286012.1	21	8240736	8241047	FP671120.8	TEC	TEC	3.10508	2.77831	1.42	1.95655	0.0504004	0.179244	0.746555
ENSG00000286155.1	21	8235354	8235832	FP671120.10	TEC	TEC	19.4635	2.77813	0.589655	4.71146	2.46e-06	4.58e-05	4.33913
ENSG00000135373.13	11	34621093	34663288	EHF	ETS homologous factor [Source:HGNC Symbol;Acc:HGNC:3246]	protein_coding	4.50125	2.77725	1.11121	2.49931	0.0124434	0.0635588	1.19682
ENSG00000159261.12	21	36460621	36576569	CLDN14	claudin 14 [Source:HGNC Symbol;Acc:HGNC:2035]	protein_coding	0.742119	2.77627	2.42728	1.14378	0.252716	NA	#VALUE!
ENSG00000210195.2	MT	15888	15953	MT-TT	mitochondrially encoded tRNA-Thr (ACN) [Source:HGNC Symbol;Acc:HGNC:7499]	Mt_tRNA	2.44257	2.77534	1.59248	1.74278	0.0813727	0.247822	0.605861
ENSG00000080573.7	19	9959561	10010504	COL5A3	collagen type V alpha 3 chain [Source:HGNC Symbol;Acc:HGNC:14864]	protein_coding	1.36197	2.77493	2.31566	1.19833	0.230788	NA	#VALUE!
ENSG00000064270.13	16	84368527	84464187	ATP2C2	ATPase secretory pathway Ca2+ transporting 2 [Source:HGNC Symbol;Acc:HGNC:29103]	protein_coding	1.06899	2.77482	2.5538	1.08654	0.277238	NA	#VALUE!
ENSG00000183549.10	16	20409534	20441336	ACSM5	acyl-CoA synthetase medium chain family member 5 [Source:HGNC Symbol;Acc:HGNC:26060]	protein_coding	0.482043	2.77403	3.62036	0.766229	0.44354	NA	#VALUE!
ENSG00000175820.4	13	102729367	102759072	CCDC168	coiled-coil domain containing 168 [Source:HGNC Symbol;Acc:HGNC:26851]	protein_coding	2.86276	2.77294	1.41553	1.95894	0.0501195	0.178512	0.748334
ENSG00000115884.11	2	20200797	20225433	SDC1	syndecan 1 [Source:HGNC Symbol;Acc:HGNC:10658]	protein_coding	0.832603	2.77243	2.54082	1.09116	0.275205	NA	#VALUE!
ENSG00000158296.14	20	46557823	46684467	SLC13A3	solute carrier family 13 member 3 [Source:HGNC Symbol;Acc:HGNC:14430]	protein_coding	1.45067	2.77192	1.99666	1.38828	0.165052	NA	#VALUE!
ENSG00000115085.14	2	97713576	97739862	ZAP70	zeta chain of T cell receptor associated protein kinase 70 [Source:HGNC Symbol;Acc:HGNC:12858]	protein_coding	0.504707	2.771	3.59339	0.771138	0.440625	NA	#VALUE!
ENSG00000272588.1	4	757022	757740	AC139887.4	novel transcript, antisense to PCGF3	lncRNA	4.00195	2.77005	1.19887	2.31055	0.0208577	0.0933771	1.02976
ENSG00000265218.1	17	64892729	64910180	AC103810.2	novel transcript, antisense to LRRC37A3	lncRNA	1.16666	2.76937	2.54958	1.08621	0.277386	NA	#VALUE!
ENSG00000115604.12	2	102311529	102398777	IL18R1	interleukin 18 receptor 1 [Source:HGNC Symbol;Acc:HGNC:5988]	protein_coding	0.671063	2.76932	2.81832	0.982612	0.325798	NA	#VALUE!
ENSG00000170608.3	19	45863989	45873797	FOXA3	forkhead box A3 [Source:HGNC Symbol;Acc:HGNC:5023]	protein_coding	0.981388	2.76897	2.6244	1.05508	0.291387	NA	#VALUE!
ENSG00000241322.11	17	15565483	15619704	CDRT1	CMT1A duplicated region transcript 1 [Source:HGNC Symbol;Acc:HGNC:14379]	protein_coding	5.63796	2.76822	1.26366	2.19064	0.028478	0.118131	0.927635
ENSG00000221957.8	19	54832676	54848569	KIR2DS4	killer cell immunoglobulin like receptor, two Ig domains and short cytoplasmic tail 4 [Source:HGNC Symbol;Acc:HGNC:6336]	polymorphic_pseudogene	0.437021	2.76821	3.98924	0.693919	0.487733	NA	#VALUE!
ENSG00000189350.13	2	28956611	29052230	TOGARAM2	TOG array regulator of axonemal microtubules 2 [Source:HGNC Symbol;Acc:HGNC:33715]	protein_coding	7.8928	2.76734	1.18698	2.33142	0.0197312	0.0895233	1.04806
ENSG00000139055.7	12	14914039	14938537	ERP27	endoplasmic reticulum protein 27 [Source:HGNC Symbol;Acc:HGNC:26495]	protein_coding	4.60449	2.7652	1.12263	2.46314	0.0137725	0.0687167	1.16294
ENSG00000185880.13	15	44728988	44767829	TRIM69	tripartite motif containing 69 [Source:HGNC Symbol;Acc:HGNC:17857]	protein_coding	109.534	2.76456	0.291281	9.49107	2.29e-21	2.88e-19	18.5406
ENSG00000167333.13	11	4598672	4608231	TRIM68	tripartite motif containing 68 [Source:HGNC Symbol;Acc:HGNC:21161]	protein_coding	4.71526	2.7644	1.16161	2.37981	0.0173215	0.0816733	1.08792
ENSG00000249850.1	5	36885206	36886497	KRT18P31	keratin 18 pseudogene 31 [Source:HGNC Symbol;Acc:HGNC:33400]	processed_pseudogene	6.20977	2.7639	0.957829	2.88559	0.00390684	0.025714	1.58983
ENSG00000258659.7	11	5619764	5644398	TRIM34	tripartite motif containing 34 [Source:HGNC Symbol;Acc:HGNC:10063]	protein_coding	83.6972	2.76305	0.313293	8.81938	1.15e-18	1.11e-16	15.9547
ENSG00000111801.16	6	26440472	26453415	BTN3A3	butyrophilin subfamily 3 member A3 [Source:HGNC Symbol;Acc:HGNC:1140]	protein_coding	22.8957	2.76301	0.636858	4.3385	1.43e-05	0.000222988	3.65172
ENSG00000144481.17	2	233917373	234019522	TRPM8	transient receptor potential cation channel subfamily M member 8 [Source:HGNC Symbol;Acc:HGNC:17961]	protein_coding	8.96791	2.7626	1.01164	2.73081	0.00631782	0.0372903	1.4284
ENSG00000279913.1	4	99844138	99844696	AP001962.1	TEC	TEC	3.50345	2.76201	1.27617	2.1643	0.0304416	0.123907	0.906904
ENSG00000285529.1	10	130525712	130537406	AC016816.1	novel transcript	lncRNA	1.61979	2.76187	1.9676	1.40368	0.160416	NA	#VALUE!
ENSG00000225206.10	1	97933474	98049863	MIR137HG	MIR137 host gene [Source:HGNC Symbol;Acc:HGNC:42871]	lncRNA	0.453668	2.76158	3.61463	0.764	0.444867	NA	#VALUE!
ENSG00000256280.1	11	63834667	63834943	ATP5MGP1	ATP synthase membrane subunit g pseudogene 1 [Source:HGNC Symbol;Acc:HGNC:13214]	processed_pseudogene	1.55133	2.76069	2.00967	1.37371	0.169533	NA	#VALUE!
ENSG00000114923.17	2	219627394	219641980	SLC4A3	solute carrier family 4 member 3 [Source:HGNC Symbol;Acc:HGNC:11029]	protein_coding	0.459217	2.75949	3.99889	0.690065	0.490153	NA	#VALUE!
ENSG00000147364.17	8	406428	477967	FBXO25	F-box protein 25 [Source:HGNC Symbol;Acc:HGNC:13596]	protein_coding	1.41976	2.75837	2.13721	1.29064	0.196828	NA	#VALUE!
ENSG00000275832.5	17	38419280	38512385	ARHGAP23	Rho GTPase activating protein 23 [Source:HGNC Symbol;Acc:HGNC:29293]	protein_coding	10.4829	2.75704	0.881089	3.12912	0.00175329	0.0133777	1.87362
ENSG00000125551.19	2	87748087	87759476	PLGLB2	plasminogen like B2 [Source:HGNC Symbol;Acc:HGNC:9073]	protein_coding	5.16815	2.75455	1.83929	1.49762	0.134233	0.343024	0.464675
ENSG00000273216.1	22	29316744	29317220	AC002059.1	novel transcript, novel transcript, sense intronic to RASL10A	lncRNA	2.58442	2.75313	1.49633	1.83993	0.065779	0.214898	0.667768
ENSG00000285847.2	1	184607599	184672166	AL713852.1	novel transcript	lncRNA	2.57629	2.75284	1.45973	1.88586	0.0593144	0.199619	0.699798
ENSG00000130208.9	19	44914247	44919349	APOC1	apolipoprotein C1 [Source:HGNC Symbol;Acc:HGNC:607]	protein_coding	1.79011	2.75251	1.60281	1.71731	0.0859232	NA	#VALUE!
ENSG00000223812.8	3	191425493	191591097	AC073365.1	novel transcript	lncRNA	1.34917	2.75075	2.51482	1.09382	0.274036	NA	#VALUE!
ENSG00000186281.12	2	96021946	96039451	GPAT2	glycerol-3-phosphate acyltransferase 2, mitochondrial [Source:HGNC Symbol;Acc:HGNC:27168]	protein_coding	3.80173	2.75058	1.26306	2.17772	0.0294269	0.120872	0.917675
ENSG00000137203.15	6	10393186	10419659	TFAP2A	transcription factor AP-2 alpha [Source:HGNC Symbol;Acc:HGNC:11742]	protein_coding	2.8026	2.74946	1.63364	1.68302	0.0923703	0.269219	0.569894
ENSG00000260439.1	16	921033	934495	LMF1-AS1	LMF1 antisense RNA 1 [Source:HGNC Symbol;Acc:HGNC:50469]	lncRNA	1.46547	2.74846	1.82378	1.50701	0.131808	NA	#VALUE!
ENSG00000111799.22	6	75084326	75206267	COL12A1	collagen type XII alpha 1 chain [Source:HGNC Symbol;Acc:HGNC:2188]	protein_coding	6.53701	2.74626	1.06399	2.58108	0.00984919	0.0533297	1.27303
ENSG00000236449.2	2	174547141	174776720	AC010894.2	novel transcript, antisense to WIPF1 and CHRNA1	lncRNA	0.647789	2.74621	2.90454	0.945487	0.34441	NA	#VALUE!
ENSG00000214188.9	7	116953899	117098806	ST7-OT4	ST7 overlapping transcript 4 [Source:HGNC Symbol;Acc:HGNC:18835]	lncRNA	5.33072	2.74468	1.0703	2.56439	0.0103357	0.0554236	1.25631
ENSG00000266921.2	19	43996896	44003298	AC006213.1	novel transcript, antisense to ZNF155	lncRNA	0.564795	2.74404	3.43278	0.799363	0.42408	NA	#VALUE!
ENSG00000105605.8	19	53909278	53943950	CACNG7	calcium voltage-gated channel auxiliary subunit gamma 7 [Source:HGNC Symbol;Acc:HGNC:13626]	protein_coding	0.524979	2.74357	3.48455	0.787353	0.431075	NA	#VALUE!
ENSG00000182752.10	9	116153791	116402321	PAPPA	pappalysin 1 [Source:HGNC Symbol;Acc:HGNC:8602]	protein_coding	1.51921	2.74293	2.46243	1.11391	0.265316	NA	#VALUE!
ENSG00000256340.8	16	18571162	18598328	ABCC6P1	ATP binding cassette subfamily C member 6 pseudogene 1 [Source:HGNC Symbol;Acc:HGNC:33352]	transcribed_unprocessed_pseudogene	0.491993	2.7429	4.00323	0.685171	0.493236	NA	#VALUE!
ENSG00000196240.5	1	248445512	248455725	OR2T2	olfactory receptor family 2 subfamily T member 2 [Source:HGNC Symbol;Acc:HGNC:14725]	protein_coding	1.67453	2.74289	1.95032	1.40638	0.159611	NA	#VALUE!
ENSG00000231128.6	1	113812379	113870159	AL137856.1	novel transcript, antisense to PTPN22	lncRNA	2.42984	2.73952	2.25872	1.21286	0.225182	0.472999	0.32514
ENSG00000246375.3	4	88284507	88331421	PPM1K-DT	PPM1K divergent transcript [Source:HGNC Symbol;Acc:HGNC:54093]	lncRNA	2.27014	2.73819	1.67598	1.63379	0.102304	0.287486	0.541383
ENSG00000160685.13	1	155002630	155018522	ZBTB7B	zinc finger and BTB domain containing 7B [Source:HGNC Symbol;Acc:HGNC:18668]	protein_coding	37.6376	2.7328	0.695005	3.93205	8.42e-05	0.00103268	2.98604
ENSG00000286905.1	2	3532008	3558333	AC108488.2	novel protein	protein_coding	20.9449	2.73166	0.579758	4.71172	2.46e-06	4.58e-05	4.33913
ENSG00000148400.13	9	136494433	136546048	NOTCH1	notch receptor 1 [Source:HGNC Symbol;Acc:HGNC:7881]	protein_coding	5.50698	2.73114	1.16925	2.33581	0.0195014	0.088758	1.05179
ENSG00000226306.6	5	137801193	137810751	NPY6R	neuropeptide Y receptor Y6 (pseudogene) [Source:HGNC Symbol;Acc:HGNC:7959]	transcribed_processed_pseudogene	1.15392	2.73106	2.33823	1.168	0.242806	NA	#VALUE!
ENSG00000161681.16	19	50659255	50719802	SHANK1	SH3 and multiple ankyrin repeat domains 1 [Source:HGNC Symbol;Acc:HGNC:15474]	protein_coding	9.45061	2.73071	1.06506	2.56391	0.0103501	0.0554459	1.25613
ENSG00000280721.1	2	87439523	87459044	LINC01943	long intergenic non-protein coding RNA 1943 [Source:HGNC Symbol;Acc:HGNC:52767]	lncRNA	3.21763	2.73071	1.43886	1.89783	0.0577185	0.196512	0.706611
ENSG00000118473.22	1	66533383	66751139	SGIP1	SH3GL interacting endocytic adaptor 1 [Source:HGNC Symbol;Acc:HGNC:25412]	protein_coding	0.499122	2.72808	3.53889	0.770888	0.440774	NA	#VALUE!
ENSG00000081985.13	1	67307364	67398724	IL12RB2	interleukin 12 receptor subunit beta 2 [Source:HGNC Symbol;Acc:HGNC:5972]	protein_coding	12.523	2.72789	0.696762	3.91509	9.04e-05	0.00109753	2.95958
ENSG00000128335.14	22	36226209	36239954	APOL2	apolipoprotein L2 [Source:HGNC Symbol;Acc:HGNC:619]	protein_coding	184.235	2.72599	0.234316	11.6338	2.77e-31	6.46e-29	28.1898
ENSG00000128394.17	22	39040604	39055972	APOBEC3F	apolipoprotein B mRNA editing enzyme catalytic subunit 3F [Source:HGNC Symbol;Acc:HGNC:17356]	protein_coding	131.522	2.72569	0.374732	7.27371	3.5e-13	1.94e-11	10.7122
ENSG00000135454.14	12	57623409	57633239	B4GALNT1	beta-1,4-N-acetyl-galactosaminyltransferase 1 [Source:HGNC Symbol;Acc:HGNC:4117]	protein_coding	3.14851	2.72514	1.38422	1.96872	0.0489858	0.175768	0.755061
ENSG00000118965.16	2	19910263	19990105	WDR35	WD repeat domain 35 [Source:HGNC Symbol;Acc:HGNC:29250]	protein_coding	0.689662	2.72463	2.82792	0.963474	0.33531	NA	#VALUE!
ENSG00000277494.2	8	143213218	143217170	GPIHBP1	glycosylphosphatidylinositol anchored high density lipoprotein binding protein 1 [Source:HGNC Symbol;Acc:HGNC:24945]	protein_coding	2.49366	2.72453	1.54146	1.7675	0.0771444	0.239344	0.620977
ENSG00000070985.13	11	2404515	2423045	TRPM5	transient receptor potential cation channel subfamily M member 5 [Source:HGNC Symbol;Acc:HGNC:14323]	protein_coding	2.32373	2.72293	1.49248	1.82443	0.0680865	0.220225	0.657133
ENSG00000232615.4	5	1614836	1616334	AC026412.2	protein phosphatase 4, regulatory subunit 2 (PPP4R2) pseudogene	processed_pseudogene	3.68576	2.72197	1.41697	1.92098	0.0547342	0.189329	0.722783
ENSG00000213578.6	15	74826627	74831802	CPLX3	complexin 3 [Source:HGNC Symbol;Acc:HGNC:27652]	protein_coding	14.3659	2.72159	0.969098	2.80838	0.00497922	0.0311118	1.50707
ENSG00000255100.1	11	76782581	76783062	AP003119.2	novel transcript	lncRNA	0.852649	2.72069	2.39491	1.13603	0.255945	NA	#VALUE!
ENSG00000283259.1	1	2773603	2776473	AC242022.1	novel transcript, antisense to TTC34	lncRNA	9.7415	2.72045	0.799166	3.40412	0.000663787	0.00595609	2.22504
ENSG00000272682.1	22	19124309	19128449	AC004471.2	novel transcript	lncRNA	2.187	2.72034	1.60541	1.69449	0.0901731	0.265207	0.576415
ENSG00000100033.17	22	18912777	18936553	PRODH	proline dehydrogenase 1 [Source:HGNC Symbol;Acc:HGNC:9453]	protein_coding	5.83944	2.71998	1.35973	2.00039	0.0454584	0.166337	0.779011
ENSG00000132692.19	1	156641390	156659532	BCAN	brevican [Source:HGNC Symbol;Acc:HGNC:23059]	protein_coding	0.436075	2.71975	3.65266	0.744595	0.456516	NA	#VALUE!
ENSG00000031081.11	3	119294383	119420714	ARHGAP31	Rho GTPase activating protein 31 [Source:HGNC Symbol;Acc:HGNC:29216]	protein_coding	3.71978	2.7197	1.60585	1.69362	0.0903373	0.265441	0.576032
ENSG00000130066.16	X	23783173	23786226	SAT1	spermidine/spermine N1-acetyltransferase 1 [Source:HGNC Symbol;Acc:HGNC:10540]	protein_coding	265.387	2.71838	0.211166	12.8732	6.37e-38	1.97e-35	34.7055
ENSG00000198075.10	2	108377911	108388989	SULT1C4	sulfotransferase family 1C member 4 [Source:HGNC Symbol;Acc:HGNC:11457]	protein_coding	1.87299	2.71646	1.80486	1.50508	0.132303	NA	#VALUE!
ENSG00000241859.7	Y	13703902	13915824	ANOS2P	anosmin 2, pseudogene [Source:HGNC Symbol;Acc:HGNC:6214]	transcribed_unprocessed_pseudogene	4.05237	2.71092	1.24926	2.17002	0.0300054	0.122583	0.91157
ENSG00000286207.1	2	152635268	152641275	AC012443.2	novel transcript, antisense to FMNL2	lncRNA	3.36086	2.71088	1.29733	2.08958	0.0366552	0.142439	0.846371
ENSG00000251141.6	5	44742420	44808777	MRPS30-DT	MRPS30 divergent transcript [Source:HGNC Symbol;Acc:HGNC:53420]	lncRNA	3.81692	2.70767	1.8099	1.49603	0.134646	0.343619	0.463923
ENSG00000235501.6	1	94927361	94963616	CNN3-DT	CNN3 divergent transcript [Source:HGNC Symbol;Acc:HGNC:54176]	lncRNA	1.45856	2.70423	2.0312	1.33135	0.183075	NA	#VALUE!
ENSG00000011028.14	17	62627670	62693597	MRC2	mannose receptor C type 2 [Source:HGNC Symbol;Acc:HGNC:16875]	protein_coding	0.602315	2.70392	2.57877	1.04853	0.294393	NA	#VALUE!
ENSG00000226759.8	1	57860532	57880905	DAB1-AS1	DAB1 antisense RNA 1 [Source:HGNC Symbol;Acc:HGNC:49443]	lncRNA	0.639779	2.70252	2.86133	0.9445	0.344914	NA	#VALUE!
ENSG00000163364.10	2	176629572	176637931	LINC01116	long intergenic non-protein coding RNA 1116 [Source:HGNC Symbol;Acc:HGNC:49259]	lncRNA	4.44143	2.69855	1.36285	1.98008	0.0476942	0.172379	0.763516
ENSG00000188996.4	6	655939	656963	HUS1B	HUS1 checkpoint clamp component B [Source:HGNC Symbol;Acc:HGNC:16485]	protein_coding	2.68886	2.69742	1.51091	1.78529	0.0742139	0.23359	0.631545
ENSG00000204684.4	20	22371216	22471557	AL133464.1	novel transcript	lncRNA	0.486646	2.69724	3.03072	0.889966	0.373484	NA	#VALUE!
ENSG00000229036.7	6	143490424	143506406	VDAC1P8	voltage dependent anion channel 1 pseudogene 8 [Source:HGNC Symbol;Acc:HGNC:37483]	transcribed_processed_pseudogene	1.01191	2.69528	2.28421	1.17996	0.238014	NA	#VALUE!
ENSG00000266708.1	18	8635179	8636347	AP001793.1	novel transcript, antisense to RAB12	lncRNA	1.46415	2.69326	2.96548	0.908206	0.363769	NA	#VALUE!
ENSG00000177098.9	11	118133377	118152888	SCN4B	sodium voltage-gated channel beta subunit 4 [Source:HGNC Symbol;Acc:HGNC:10592]	protein_coding	5.07354	2.69162	1.06201	2.53447	0.0112618	0.0590987	1.22842
ENSG00000197816.16	9	97307304	97378751	CCDC180	coiled-coil domain containing 180 [Source:HGNC Symbol;Acc:HGNC:29303]	protein_coding	6.6219	2.69056	1.07737	2.49735	0.0125124	0.0637931	1.19523
ENSG00000128917.8	15	40929340	40939073	DLL4	delta like canonical Notch ligand 4 [Source:HGNC Symbol;Acc:HGNC:2910]	protein_coding	0.417907	2.68963	3.98923	0.674224	0.500169	NA	#VALUE!
ENSG00000232080.5	6	32718005	32719170	AL662789.1	novel transcript	lncRNA	0.564894	2.68901	3.44091	0.781483	0.434518	NA	#VALUE!
ENSG00000081842.18	5	140827958	141012347	PCDHA6	protocadherin alpha 6 [Source:HGNC Symbol;Acc:HGNC:8672]	protein_coding	1.07033	2.68795	2.45687	1.09405	0.273931	NA	#VALUE!
ENSG00000257906.3	12	47377638	47420192	LINC02156	long intergenic non-protein coding RNA 2156 [Source:HGNC Symbol;Acc:HGNC:53017]	lncRNA	2.18238	2.68742	1.6019	1.67764	0.0934168	0.271238	0.56665
ENSG00000111405.9	12	47709734	47725567	ENDOU	endonuclease, poly(U) specific [Source:HGNC Symbol;Acc:HGNC:14369]	protein_coding	4.64229	2.68614	1.4831	1.81117	0.0701153	0.224631	0.648531
ENSG00000237224.4	10	129693722	129702117	AL157832.2	novel transcript	lncRNA	0.535798	2.68608	3.49669	0.768179	0.442381	NA	#VALUE!
ENSG00000113555.6	5	141943581	141969741	PCDH12	protocadherin 12 [Source:HGNC Symbol;Acc:HGNC:8657]	protein_coding	4.30055	2.68552	2.0425	1.31482	0.188569	0.425075	0.371535
ENSG00000244119.1	3	101712472	101713191	PDCL3P4	PDCL3 pseudogene 4 [Source:HGNC Symbol;Acc:HGNC:44505]	processed_pseudogene	3.82398	2.68488	1.20995	2.219	0.0264864	0.111812	0.951512
ENSG00000261471.1	16	84594393	84596826	AC092145.1	novel transcript, antisense to COTL1	lncRNA	3.89383	2.68367	1.2257	2.1895	0.0285609	0.118266	0.927139
ENSG00000112837.17	6	84687351	84764598	TBX18	T-box transcription factor 18 [Source:HGNC Symbol;Acc:HGNC:11595]	protein_coding	0.78913	2.68339	3.21263	0.835264	0.403569	NA	#VALUE!
ENSG00000177151.5	1	248636356	248645278	OR2T35	olfactory receptor family 2 subfamily T member 35 [Source:HGNC Symbol;Acc:HGNC:31257]	protein_coding	2.10831	2.6832	2.0796	1.29025	0.196964	0.435518	0.360993
ENSG00000284689.1	4	9468974	9469983	OR7E84P	olfactory receptor family 7 subfamily E member 84 pseudogene [Source:HGNC Symbol;Acc:HGNC:14690]	unprocessed_pseudogene	1.46892	2.68059	2.32448	1.1532	0.248828	NA	#VALUE!
ENSG00000105675.9	19	35550031	35563658	ATP4A	ATPase H+/K+ transporting subunit alpha [Source:HGNC Symbol;Acc:HGNC:819]	protein_coding	4.35162	2.67696	1.29095	2.07364	0.0381131	0.146178	0.835119
ENSG00000167306.20	18	49822789	50195147	MYO5B	myosin VB [Source:HGNC Symbol;Acc:HGNC:7603]	protein_coding	2.94393	2.67672	1.748	1.5313	0.125695	0.32833	0.483689
ENSG00000274372.5	1	148013203	148025934	LINC02804	long intergenic non-protein coding RNA 2804 [Source:HGNC Symbol;Acc:HGNC:54338]	lncRNA	3.63789	2.67622	1.2786	2.09308	0.0363423	0.141514	0.849199
ENSG00000197043.14	5	151100706	151157785	ANXA6	annexin A6 [Source:HGNC Symbol;Acc:HGNC:544]	protein_coding	32.1486	2.67419	0.481278	5.55644	2.75e-08	7.49e-07	6.12552
ENSG00000168542.16	2	188974373	189012746	COL3A1	collagen type III alpha 1 chain [Source:HGNC Symbol;Acc:HGNC:2201]	protein_coding	0.77337	2.67405	2.46163	1.08629	0.27735	NA	#VALUE!
ENSG00000234215.3	7	69594793	69597493	CT66	cancer/testis associated transcript 66 [Source:HGNC Symbol;Acc:HGNC:54198]	lncRNA	1.09456	2.67369	2.03324	1.31499	0.188514	NA	#VALUE!
ENSG00000169991.11	1	18904280	18956676	IFFO2	intermediate filament family orphan 2 [Source:HGNC Symbol;Acc:HGNC:27006]	protein_coding	8.06346	2.67218	0.874573	3.05541	0.00224753	0.0164511	1.78381
ENSG00000109927.11	11	121101243	121191490	TECTA	tectorin alpha [Source:HGNC Symbol;Acc:HGNC:11720]	protein_coding	1.38312	2.67205	1.99974	1.3362	0.181485	NA	#VALUE!
ENSG00000251287.8	3	130081831	130113227	ALG1L2	ALG1 chitobiosyldiphosphodolichol beta-mannosyltransferase like 2 [Source:HGNC Symbol;Acc:HGNC:37258]	protein_coding	4.27775	2.66865	1.13969	2.34156	0.0192032	0.0879098	1.05596
ENSG00000156042.18	10	73253759	73358859	CFAP70	cilia and flagella associated protein 70 [Source:HGNC Symbol;Acc:HGNC:30726]	protein_coding	20.5375	2.66772	0.550383	4.84703	1.25e-06	2.44e-05	4.61261
ENSG00000228427.3	X	71183384	71198208	AL590764.1	novel transcript	lncRNA	1.51024	2.66379	2.00039	1.33164	0.18298	NA	#VALUE!
ENSG00000288084.1	6	103866023	103874687	AL590608.1	novel transcript	lncRNA	2.57371	2.66246	1.60656	1.65724	0.0974703	0.278508	0.555163
ENSG00000129757.14	11	2883213	2885775	CDKN1C	cyclin dependent kinase inhibitor 1C [Source:HGNC Symbol;Acc:HGNC:1786]	protein_coding	0.564623	2.66015	3.44555	0.772056	0.440081	NA	#VALUE!
ENSG00000123094.15	12	25959029	26079892	RASSF8	Ras association domain family member 8 [Source:HGNC Symbol;Acc:HGNC:13232]	protein_coding	3.73248	2.65993	1.33731	1.98901	0.0466997	0.169662	0.770416
ENSG00000156273.16	21	29194071	29630751	BACH1	BTB domain and CNC homolog 1 [Source:HGNC Symbol;Acc:HGNC:935]	protein_coding	312.603	2.65991	0.784041	3.39256	0.00069242	0.00616029	2.2104
ENSG00000153283.13	3	111292719	111665750	CD96	CD96 molecule [Source:HGNC Symbol;Acc:HGNC:16892]	protein_coding	2.28902	2.65946	1.78358	1.49108	0.135941	0.345715	0.461282
ENSG00000124731.13	6	41267926	41286682	TREM1	triggering receptor expressed on myeloid cells 1 [Source:HGNC Symbol;Acc:HGNC:17760]	protein_coding	0.779428	2.65842	3.21713	0.826332	0.408616	NA	#VALUE!
ENSG00000167100.15	17	50110040	50130160	SAMD14	sterile alpha motif domain containing 14 [Source:HGNC Symbol;Acc:HGNC:27312]	protein_coding	3.17017	2.65795	1.45456	1.82732	0.067652	0.219308	0.658945
ENSG00000152137.8	12	119171555	119224855	HSPB8	heat shock protein family B (small) member 8 [Source:HGNC Symbol;Acc:HGNC:30171]	protein_coding	0.406039	2.65491	3.99011	0.665373	0.505812	NA	#VALUE!
ENSG00000187037.8	7	37683796	37833788	GPR141	G protein-coupled receptor 141 [Source:HGNC Symbol;Acc:HGNC:19997]	protein_coding	0.406039	2.65491	3.99011	0.665373	0.505812	NA	#VALUE!
ENSG00000213757.3	5	79284132	79284918	RPS3AP20	RPS3A pseudogene 20 [Source:HGNC Symbol;Acc:HGNC:36141]	processed_pseudogene	0.406039	2.65491	3.99011	0.665373	0.505812	NA	#VALUE!
ENSG00000214614.3	16	32882586	32888874	AC142086.1	novel transcript	lncRNA	0.406039	2.65491	3.99011	0.665373	0.505812	NA	#VALUE!
ENSG00000215009.5	12	7304284	7328724	ACSM4	acyl-CoA synthetase medium chain family member 4 [Source:HGNC Symbol;Acc:HGNC:32016]	protein_coding	0.406039	2.65491	3.99011	0.665373	0.505812	NA	#VALUE!
ENSG00000224016.2	7	149891191	149909704	AC092681.1	pseudogene similar to part of ARP3 actin-related protein 3 homolog B (yeast) ACTR3B	unprocessed_pseudogene	0.406039	2.65491	3.99011	0.665373	0.505812	NA	#VALUE!
ENSG00000225638.1	10	38635908	38638082	PABPC1P12	poly(A) binding protein cytoplasmic 1 pseudogene 12 [Source:HGNC Symbol;Acc:HGNC:37994]	processed_pseudogene	0.406039	2.65491	3.99011	0.665373	0.505812	NA	#VALUE!
ENSG00000234210.1	7	157466231	157499716	AC006372.3	novel transcript	lncRNA	0.406039	2.65491	3.99011	0.665373	0.505812	NA	#VALUE!
ENSG00000248672.5	2	159771851	159904710	LY75-CD302	LY75-CD302 readthrough [Source:HGNC Symbol;Acc:HGNC:38828]	protein_coding	0.406039	2.65491	3.99011	0.665373	0.505812	NA	#VALUE!
ENSG00000253725.1	5	178840097	178841134	AC126915.1	coiled-coil domain containing 86 (CCDC86) pseudogene	processed_pseudogene	0.406039	2.65491	3.99011	0.665373	0.505812	NA	#VALUE!
ENSG00000258783.1	14	35511825	35513089	KRT18P6	keratin 18 pseudogene 6 [Source:HGNC Symbol;Acc:HGNC:20280]	processed_pseudogene	0.406039	2.65491	3.99011	0.665373	0.505812	NA	#VALUE!
ENSG00000268088.1	19	39693925	39696258	AC093063.1	lectin, galactoside-binding, soluble, 14 (LGALS14) pseudogene	transcribed_unprocessed_pseudogene	0.406039	2.65491	3.99011	0.665373	0.505812	NA	#VALUE!
ENSG00000273149.1	13	45340039	45341183	AL138963.3	novel transcript, antisense to TPT1	lncRNA	0.406039	2.65491	3.99011	0.665373	0.505812	NA	#VALUE!
ENSG00000279726.2	5	140785698	140828549	AC005609.5	novel transcript, antisense to PCDHA5, PCDHA4, PCDHA3, PCDHA2 and PCDHA1	lncRNA	0.406039	2.65491	3.99011	0.665373	0.505812	NA	#VALUE!
ENSG00000287912.1	11	81175201	81431520	AP003464.1	novel transcript	lncRNA	0.406039	2.65491	3.99011	0.665373	0.505812	NA	#VALUE!
ENSG00000184611.12	2	162371407	162838767	KCNH7	potassium voltage-gated channel subfamily H member 7 [Source:HGNC Symbol;Acc:HGNC:18863]	protein_coding	0.494371	2.6549	3.99011	0.665371	0.505813	NA	#VALUE!
ENSG00000198570.7	1	211476522	211492162	RD3	retinal degeneration 3, GUCY2D regulator [Source:HGNC Symbol;Acc:HGNC:19689]	protein_coding	0.482544	2.6549	3.99011	0.665371	0.505813	NA	#VALUE!
ENSG00000267346.1	19	45128569	45129030	EIF5AP3	eukaryotic translation initiation factor 5A pseudogene 3 [Source:HGNC Symbol;Acc:HGNC:3304]	processed_pseudogene	0.523138	2.6549	3.99011	0.665371	0.505813	NA	#VALUE!
ENSG00000279971.1	19	34645380	34646838	AC020910.7	novel transcript	TEC	0.523138	2.6549	3.99011	0.665371	0.505813	NA	#VALUE!
ENSG00000263206.1	17	19208584	19211359	KYNUP3	kynureninase pseudogene 3 [Source:HGNC Symbol;Acc:HGNC:39201]	transcribed_unprocessed_pseudogene	0.582703	2.6549	3.99011	0.665369	0.505815	NA	#VALUE!
ENSG00000117228.11	1	89051882	89065360	GBP1	guanylate binding protein 1 [Source:HGNC Symbol;Acc:HGNC:4182]	protein_coding	163.542	2.65467	0.29822	8.9017	5.5e-19	5.55e-17	16.2557
ENSG00000124942.14	11	62433542	62556235	AHNAK	AHNAK nucleoprotein [Source:HGNC Symbol;Acc:HGNC:347]	protein_coding	141.321	2.65396	0.390615	6.79431	1.09e-11	4.84e-10	9.31515
ENSG00000244405.8	3	186046314	186110318	ETV5	ETS variant transcription factor 5 [Source:HGNC Symbol;Acc:HGNC:3494]	protein_coding	4.26169	2.6531	1.16858	2.27038	0.0231848	0.101107	0.995219
ENSG00000188869.13	15	81331088	81374213	TMC3	transmembrane channel like 3 [Source:HGNC Symbol;Acc:HGNC:22995]	protein_coding	2.08999	2.65111	1.57409	1.68422	0.0921389	0.268976	0.570286
ENSG00000277655.1	1	146459449	146461859	AC245407.1	neuroblastoma breakpoint family, member 6 (NBPF6) pseudogene	unprocessed_pseudogene	0.752651	2.65104	3.27495	0.809491	0.418233	NA	#VALUE!
ENSG00000101986.12	X	153724856	153744755	ABCD1	ATP binding cassette subfamily D member 1 [Source:HGNC Symbol;Acc:HGNC:61]	protein_coding	50.3263	2.65059	0.444844	5.95848	2.55e-09	8.07e-08	7.09313
ENSG00000230424.1	1	19210501	19240704	EMC1-AS1	EMC1 antisense RNA 1 [Source:HGNC Symbol;Acc:HGNC:54050]	lncRNA	0.793244	2.65059	3.21599	0.824189	0.409832	NA	#VALUE!
ENSG00000085552.17	1	159927039	159945613	IGSF9	immunoglobulin superfamily member 9 [Source:HGNC Symbol;Acc:HGNC:18132]	protein_coding	1.039	2.65047	2.27235	1.1664	0.243453	NA	#VALUE!
ENSG00000274308.1	17	37140611	37141424	AC244093.1	ribosomal protein S2 (RPS2) pseudogene	processed_pseudogene	1.34479	2.64991	2.0501	1.29258	0.196157	NA	#VALUE!
ENSG00000273096.1	22	38736610	38736792	AL021707.8	novel transcript, sense intronic to SUN2	lncRNA	1.73331	2.64963	2.02888	1.30596	0.191568	NA	#VALUE!
ENSG00000288565.1	2	104656135	104722966	AC068057.3	novel transcript	lncRNA	1.94337	2.649	1.86464	1.42065	0.155419	NA	#VALUE!
ENSG00000143545.10	1	153981617	153986358	RAB13	RAB13, member RAS oncogene family [Source:HGNC Symbol;Acc:HGNC:9762]	protein_coding	9.2681	2.64871	0.765393	3.46059	0.000538988	0.0049832	2.30249
ENSG00000072163.20	2	127638381	127681786	LIMS2	LIM zinc finger domain containing 2 [Source:HGNC Symbol;Acc:HGNC:16084]	protein_coding	1.26907	2.64764	2.48235	1.06659	0.286159	NA	#VALUE!
ENSG00000007952.18	X	100843324	100874359	NOX1	NADPH oxidase 1 [Source:HGNC Symbol;Acc:HGNC:7889]	protein_coding	0.924795	2.6474	3.14804	0.840968	0.400366	NA	#VALUE!
ENSG00000286099.1	14	40630006	40905513	AL390800.1	novel transcript	lncRNA	0.901465	2.64645	2.47399	1.06971	0.284751	NA	#VALUE!
ENSG00000197506.8	9	84275457	84340758	SLC28A3	solute carrier family 28 member 3 [Source:HGNC Symbol;Acc:HGNC:16484]	protein_coding	13.075	2.64569	1.02972	2.56933	0.0101895	0.0547705	1.26145
ENSG00000173083.16	4	83292461	83335153	HPSE	heparanase [Source:HGNC Symbol;Acc:HGNC:5164]	protein_coding	3.22574	2.64537	1.5226	1.73741	0.0823151	0.249788	0.602428
ENSG00000250848.1	5	288833	290321	AC021087.2	protein phosphatase 4, regulatory subunit 2 (PPP4R2) pseudogene	processed_pseudogene	1.71853	2.64497	2.24487	1.17823	0.238705	NA	#VALUE!
ENSG00000227917.3	9	100804	110138	AL449043.1	novel transcript	lncRNA	0.864499	2.64467	2.71008	0.975864	0.329132	NA	#VALUE!
ENSG00000230105.1	X	56618391	56624458	AL354793.1	novel transcript	lncRNA	1.08367	2.64338	2.05266	1.28778	0.197821	NA	#VALUE!
ENSG00000176547.10	11	48324920	48328471	OR4C3	olfactory receptor family 4 subfamily C member 3 [Source:HGNC Symbol;Acc:HGNC:14697]	protein_coding	0.404255	2.64187	3.72868	0.708528	0.478618	NA	#VALUE!
ENSG00000268058.1	19	24098425	24098980	BNIP3P40	BCL2 interacting protein 3 pseudogene 40 [Source:HGNC Symbol;Acc:HGNC:49720]	processed_pseudogene	1.16017	2.64154	1.90592	1.38596	0.165758	NA	#VALUE!
ENSG00000106100.11	7	30424527	30478784	NOD1	nucleotide binding oligomerization domain containing 1 [Source:HGNC Symbol;Acc:HGNC:16390]	protein_coding	15.219	2.64056	0.889606	2.96824	0.00299514	0.02068	1.68445
ENSG00000167851.15	17	74466399	74484794	CD300A	CD300a molecule [Source:HGNC Symbol;Acc:HGNC:19319]	protein_coding	0.401449	2.63991	3.99097	0.66147	0.508311	NA	#VALUE!
ENSG00000225236.1	11	117117794	117119181	AP000936.2	cleavage and polyadenylation specific factor 5 25 kDa (CPSF5) pseudogene	processed_pseudogene	0.401449	2.63991	3.99097	0.66147	0.508311	NA	#VALUE!
ENSG00000227297.1	20	57599695	57601200	AL035541.1	novel transcript	lncRNA	0.401449	2.63991	3.99097	0.66147	0.508311	NA	#VALUE!
ENSG00000229146.2	9	66082350	66083187	SNX18P4	sorting nexin 18 pseudogene 4 [Source:HGNC Symbol;Acc:HGNC:39612]	processed_pseudogene	0.401449	2.63991	3.99097	0.66147	0.508311	NA	#VALUE!
ENSG00000232953.1	3	19940269	19943310	HSPA8P18	heat shock protein family A (Hsp70) member 8 pseudogene 18 [Source:HGNC Symbol;Acc:HGNC:44933]	processed_pseudogene	0.401449	2.63991	3.99097	0.66147	0.508311	NA	#VALUE!
ENSG00000235768.1	13	94757451	94759272	BRD7P5	bromodomain containing 7 pseudogene 5 [Source:HGNC Symbol;Acc:HGNC:37631]	processed_pseudogene	0.401449	2.63991	3.99097	0.66147	0.508311	NA	#VALUE!
ENSG00000259974.3	20	22547671	22578642	LINC00261	long intergenic non-protein coding RNA 261 [Source:HGNC Symbol;Acc:HGNC:16189]	lncRNA	0.401449	2.63991	3.99097	0.66147	0.508311	NA	#VALUE!
ENSG00000264251.2	17	44718861	44719130	RN7SL819P	RNA, 7SL, cytoplasmic 819, pseudogene [Source:HGNC Symbol;Acc:HGNC:46835]	misc_RNA	0.401449	2.63991	3.99097	0.66147	0.508311	NA	#VALUE!
ENSG00000215456.6	22	22630065	22636153	BCRP4	BCR pseudogene 4 [Source:HGNC Symbol;Acc:HGNC:1017]	unprocessed_pseudogene	0.477953	2.6384	3.58779	0.735383	0.462106	NA	#VALUE!
ENSG00000225101.6	11	4393783	4476361	OR52K3P	olfactory receptor family 52 subfamily K member 3 pseudogene [Source:HGNC Symbol;Acc:HGNC:15224]	transcribed_unprocessed_pseudogene	0.477953	2.6384	3.58779	0.735383	0.462106	NA	#VALUE!
ENSG00000227295.2	1	158175850	158177755	ELL2P1	elongation factor for RNA polymerase II 2 pseudogene 1 [Source:HGNC Symbol;Acc:HGNC:39343]	processed_pseudogene	0.477953	2.6384	3.58779	0.735383	0.462106	NA	#VALUE!
ENSG00000254693.1	11	44604508	44605337	AC010768.1	novel transcript	lncRNA	0.477953	2.6384	3.58779	0.735383	0.462106	NA	#VALUE!
ENSG00000257121.1	12	95100531	95101045	AC126615.2	peroxiredoxin 6 (PRDX6) pseudogene	processed_pseudogene	0.477953	2.6384	3.58779	0.735383	0.462106	NA	#VALUE!
ENSG00000259073.1	14	89576216	89577477	FOXN3-AS2	FOXN3 antisense RNA 2 [Source:HGNC Symbol;Acc:HGNC:30119]	lncRNA	0.477953	2.6384	3.58779	0.735383	0.462106	NA	#VALUE!
ENSG00000259834.1	1	110653560	110657040	AL365361.1	novel transcript	lncRNA	0.477953	2.6384	3.58779	0.735383	0.462106	NA	#VALUE!
ENSG00000288537.1	9	126270121	126275918	AL162391.2	novel transcript	lncRNA	0.477953	2.6384	3.58779	0.735383	0.462106	NA	#VALUE!
ENSG00000148942.15	11	26667020	26723427	SLC5A12	solute carrier family 5 member 12 [Source:HGNC Symbol;Acc:HGNC:28750]	protein_coding	1.07173	2.63829	2.28667	1.15377	0.248595	NA	#VALUE!
ENSG00000125398.8	17	72121020	72126416	SOX9	SRY-box transcription factor 9 [Source:HGNC Symbol;Acc:HGNC:11204]	protein_coding	0.489781	2.63827	3.55963	0.741164	0.458594	NA	#VALUE!
ENSG00000214761.3	9	125595669	125596628	HNRNPA1P15	heterogeneous nuclear ribonucleoprotein A1 pseudogene 15 [Source:HGNC Symbol;Acc:HGNC:39133]	processed_pseudogene	0.489781	2.63827	3.55963	0.741164	0.458594	NA	#VALUE!
ENSG00000249156.2	5	17610496	17611583	TAF11L12	TATA-box binding protein associated factor 11 like 12 [Source:HGNC Symbol;Acc:HGNC:53855]	protein_coding	0.489781	2.63827	3.55963	0.741164	0.458594	NA	#VALUE!
ENSG00000261025.1	1	24968423	24970865	AL445471.1	novel transcript	lncRNA	0.489781	2.63827	3.55963	0.741164	0.458594	NA	#VALUE!
ENSG00000267650.1	19	9995997	9997163	AC008742.1	novel transcript, antisense to COL5A3	lncRNA	0.518547	2.63797	3.49657	0.754446	0.450582	NA	#VALUE!
ENSG00000279000.3	11	7924592	7931268	OR10A6	olfactory receptor family 10 subfamily A member 6 (gene/pseudogene) [Source:HGNC Symbol;Acc:HGNC:15132]	protein_coding	0.554458	2.63778	3.45919	0.762543	0.445736	NA	#VALUE!
ENSG00000283897.2	5	127215159	127229828	AC011416.3	novel transcript	lncRNA	0.578112	2.63768	3.43801	0.76721	0.442957	NA	#VALUE!
ENSG00000261446.4	13	90060247	90119719	LINC00559	long intergenic non-protein coding RNA 559 [Source:HGNC Symbol;Acc:HGNC:43703]	lncRNA	0.635645	2.63751	3.40707	0.77413	0.438854	NA	#VALUE!
ENSG00000287642.1	4	152934516	152936761	AC093599.2	novel transcript, antisense to FHDC1	lncRNA	0.635645	2.63751	3.40707	0.77413	0.438854	NA	#VALUE!
ENSG00000165512.5	10	45000923	45005326	ZNF22	zinc finger protein 22 [Source:HGNC Symbol;Acc:HGNC:13012]	protein_coding	1.06171	2.63661	2.02951	1.29913	0.193898	NA	#VALUE!
ENSG00000255175.6	11	38618264	38646384	LINC02759	long intergenic non-protein coding RNA 2759 [Source:HGNC Symbol;Acc:HGNC:54279]	lncRNA	2.69859	2.63599	1.43587	1.83582	0.0663842	0.216531	0.66448
ENSG00000235371.1	1	236110061	236112370	AL122018.1	aconitase 2, mitochondrial (ACO2) pseudogene	processed_pseudogene	0.595051	2.63435	2.93967	0.896137	0.370179	NA	#VALUE!
ENSG00000247872.2	5	816346	817001	SPCS2P3	signal peptidase complex subunit 2 pseudogene 3 [Source:HGNC Symbol;Acc:HGNC:45236]	processed_pseudogene	0.595051	2.63435	2.93967	0.896137	0.370179	NA	#VALUE!
ENSG00000256712.1	12	11166090	11171353	AC134349.1	novel transcript	lncRNA	0.595051	2.63435	2.93967	0.896137	0.370179	NA	#VALUE!
ENSG00000184292.7	1	58575433	58577252	TACSTD2	tumor associated calcium signal transducer 2 [Source:HGNC Symbol;Acc:HGNC:11530]	protein_coding	0.606879	2.63434	2.93868	0.896436	0.37002	NA	#VALUE!
ENSG00000255583.2	12	63682523	63724935	AC084357.3	T-box 20 (TBX20) pseudogene	transcribed_unprocessed_pseudogene	0.606879	2.63434	2.93868	0.896436	0.37002	NA	#VALUE!
ENSG00000261291.1	16	53168522	53169450	AC007906.1	novel transcript	lncRNA	0.606879	2.63434	2.93868	0.896436	0.37002	NA	#VALUE!
ENSG00000230023.2	1	24200240	24211693	LINC02800	long intergenic non-protein coding RNA 2800 [Source:HGNC Symbol;Acc:HGNC:27642]	lncRNA	1.65009	2.63382	1.78998	1.47142	0.141177	NA	#VALUE!
ENSG00000177627.11	12	48482498	48496524	C12orf54	chromosome 12 open reading frame 54 [Source:HGNC Symbol;Acc:HGNC:28553]	protein_coding	0.402657	2.63375	3.73223	0.705676	0.48039	NA	#VALUE!
ENSG00000267505.1	17	44793199	44794474	AC005180.2	novel transcript	lncRNA	0.671556	2.63361	2.85898	0.921172	0.356961	NA	#VALUE!
ENSG00000223305.1	4	55540502	55540835	RN7SKP30	RN7SK pseudogene 30 [Source:HGNC Symbol;Acc:HGNC:45754]	misc_RNA	0.731121	2.63273	2.77179	0.94983	0.342199	NA	#VALUE!
ENSG00000240063.1	3	182783236	182793394	AC069431.1	novel transcript	lncRNA	0.731121	2.63273	2.77179	0.94983	0.342199	NA	#VALUE!
ENSG00000236761.6	6	131708441	131711017	CTAGE9	CTAGE family member 9 [Source:HGNC Symbol;Acc:HGNC:37275]	protein_coding	0.812308	2.63254	2.75405	0.955877	0.339135	NA	#VALUE!
ENSG00000165194.15	X	100291644	100410273	PCDH19	protocadherin 19 [Source:HGNC Symbol;Acc:HGNC:14270]	protein_coding	0.473929	2.63199	3.58775	0.733603	0.463191	NA	#VALUE!
ENSG00000236653.3	2	198299276	198375490	LINC01923	long intergenic non-protein coding RNA 1923 [Source:HGNC Symbol;Acc:HGNC:52742]	lncRNA	0.700823	2.63161	2.87344	0.915837	0.359752	NA	#VALUE!
ENSG00000151617.17	4	147480917	147544954	EDNRA	endothelin receptor type A [Source:HGNC Symbol;Acc:HGNC:3179]	protein_coding	0.582513	2.63129	3.41679	0.770107	0.441236	NA	#VALUE!
ENSG00000254610.3	11	67934563	67955802	AC004923.1	RNA binding protein, fox-1 homolog (C. elegans) 1 (RBFOX1) pseudogene	transcribed_unprocessed_pseudogene	0.824467	2.63102	3.71077	0.709024	0.47831	NA	#VALUE!
ENSG00000196834.13	2	130459455	130509707	POTEI	POTE ankyrin domain family member I [Source:HGNC Symbol;Acc:HGNC:37093]	protein_coding	1.31068	2.63098	2.19783	1.19708	0.231275	NA	#VALUE!
ENSG00000233668.1	9	34223984	34224628	AL353662.1	ribosomal protein S8 (RPS8) pseudogene	processed_pseudogene	1.45186	2.6309	2.18199	1.20574	0.227919	NA	#VALUE!
ENSG00000118997.14	2	195737703	196068837	DNAH7	dynein axonemal heavy chain 7 [Source:HGNC Symbol;Acc:HGNC:18661]	protein_coding	2.83361	2.6308	1.90637	1.38001	0.167584	0.395635	0.402706
ENSG00000175065.12	18	31376777	31414912	DSG4	desmoglein 4 [Source:HGNC Symbol;Acc:HGNC:21307]	protein_coding	0.565593	2.63078	2.95021	0.891728	0.372539	NA	#VALUE!
ENSG00000130182.8	16	3088890	3099295	ZSCAN10	zinc finger and SCAN domain containing 10 [Source:HGNC Symbol;Acc:HGNC:12997]	protein_coding	0.541726	2.63063	2.96558	0.887054	0.37505	NA	#VALUE!
ENSG00000198283.2	11	58507175	58508105	OR5B21	olfactory receptor family 5 subfamily B member 21 [Source:HGNC Symbol;Acc:HGNC:19616]	protein_coding	1.37914	2.63001	2.02971	1.29576	0.195058	NA	#VALUE!
ENSG00000269275.1	19	55377579	55378125	AC020922.3	novel transcript, antisense to TMEM190	lncRNA	1.35642	2.62912	1.89517	1.38727	0.165359	NA	#VALUE!
ENSG00000167641.11	19	38251237	38256532	PPP1R14A	protein phosphatase 1 regulatory inhibitor subunit 14A [Source:HGNC Symbol;Acc:HGNC:14871]	protein_coding	1.10675	2.62871	2.1185	1.24083	0.214667	NA	#VALUE!
ENSG00000095397.16	9	114402080	114505473	WHRN	whirlin [Source:HGNC Symbol;Acc:HGNC:16361]	protein_coding	0.768276	2.62737	2.46406	1.06627	0.2863	NA	#VALUE!
ENSG00000165338.17	10	91409280	91514829	HECTD2	HECT domain E3 ubiquitin protein ligase 2 [Source:HGNC Symbol;Acc:HGNC:26736]	protein_coding	0.397659	2.62623	3.99204	0.657867	0.510623	NA	#VALUE!
ENSG00000164142.16	4	151409176	151670503	FAM160A1	family with sequence similarity 160 member A1 [Source:HGNC Symbol;Acc:HGNC:34237]	protein_coding	5.04544	2.62521	1.39037	1.88814	0.0590078	0.199075	0.700982
ENSG00000232083.3	17	80602549	80602926	RPL31P7	ribosomal protein L31 pseudogene 7 [Source:HGNC Symbol;Acc:HGNC:31325]	processed_pseudogene	0.396859	2.62478	3.99185	0.657534	0.510837	NA	#VALUE!
ENSG00000237055.1	2	94899566	94900661	MTCO1P48	MT-CO1 pseudogene 48 [Source:HGNC Symbol;Acc:HGNC:52113]	processed_pseudogene	0.396859	2.62478	3.99185	0.657534	0.510837	NA	#VALUE!
ENSG00000238055.1	6	108318079	108318404	Z98742.3	ribosomal protein L36a (RPL36A) pseudogene	processed_pseudogene	0.396859	2.62478	3.99185	0.657534	0.510837	NA	#VALUE!
ENSG00000256810.2	12	131029110	131035487	AC078925.1	novel transcript	lncRNA	0.396859	2.62478	3.99185	0.657534	0.510837	NA	#VALUE!
ENSG00000259308.3	15	83044368	83044771	FABP5P8	fatty acid binding protein 5 pseudogene 8 [Source:HGNC Symbol;Acc:HGNC:31063]	processed_pseudogene	0.396859	2.62478	3.99185	0.657534	0.510837	NA	#VALUE!
ENSG00000262006.1	17	50909637	50910232	AC005920.4	novel transcript	lncRNA	0.396859	2.62478	3.99185	0.657534	0.510837	NA	#VALUE!
ENSG00000008517.18	16	3065297	3082192	IL32	interleukin 32 [Source:HGNC Symbol;Acc:HGNC:16830]	protein_coding	46.0354	2.62472	0.402479	6.52139	6.97e-11	2.76e-09	8.55909
ENSG00000115170.15	2	157736444	157876330	ACVR1	activin A receptor type 1 [Source:HGNC Symbol;Acc:HGNC:171]	protein_coding	0.721773	2.62449	3.17524	0.82655	0.408492	NA	#VALUE!
ENSG00000254237.6	8	9367898	9436205	AC021242.2	novel transcript	lncRNA	0.513302	2.6239	3.50518	0.748577	0.454112	NA	#VALUE!
ENSG00000253798.2	5	157682985	157690878	AC008694.1	SRY (sex determining region Y)-box 30 (Sox30) pseudogene	transcribed_unprocessed_pseudogene	0.473363	2.62366	3.59702	0.729399	0.465757	NA	#VALUE!
ENSG00000268070.1	19	20033444	20034332	AC006539.2	BCL2/adenovirus E1B 19kDa interacting protein 3 (BNIP3) pseudogene	processed_pseudogene	0.473363	2.62366	3.59702	0.729399	0.465757	NA	#VALUE!
ENSG00000234502.2	9	101375344	101376603	FYTTD1P1	forty-two-three domain containing 1 pseudogene 1 [Source:HGNC Symbol;Acc:HGNC:38035]	processed_pseudogene	0.48519	2.62357	3.56847	0.735208	0.462213	NA	#VALUE!
ENSG00000286665.1	11	90110638	90112022	AP000648.9	novel transcript	lncRNA	0.48519	2.62357	3.56847	0.735208	0.462213	NA	#VALUE!
ENSG00000238194.2	20	59624904	59628295	PHACTR3-AS1	PHACTR3 antisense RNA 1 [Source:HGNC Symbol;Acc:HGNC:40727]	lncRNA	0.513957	2.62334	3.50455	0.748553	0.454127	NA	#VALUE!
ENSG00000272969.1	4	55547112	55547889	AC024243.1	novel transcript, antisense to clock	lncRNA	0.513957	2.62334	3.50455	0.748553	0.454127	NA	#VALUE!
ENSG00000054219.11	2	159803355	159904756	LY75	lymphocyte antigen 75 [Source:HGNC Symbol;Acc:HGNC:6729]	protein_coding	12.2698	2.62322	0.781742	3.35561	0.000791902	0.00691494	2.16021
ENSG00000223908.5	5	160023740	160024045	AC068657.1	CCHC domain zinc finger protein pseudogene	processed_pseudogene	0.549867	2.6232	3.46627	0.756779	0.449182	NA	#VALUE!
ENSG00000248975.2	14	29952397	30297043	AL133372.2	novel transcript	lncRNA	0.549867	2.6232	3.46627	0.756779	0.449182	NA	#VALUE!
ENSG00000254604.1	11	70282367	70363368	AP002336.2	novel transcript	lncRNA	0.573522	2.62311	3.44457	0.761522	0.446345	NA	#VALUE!
ENSG00000274459.1	12	68575858	68576136	Metazoa_SRP	Metazoan signal recognition particle RNA [Source:RFAM;Acc:RF00017]	misc_RNA	0.573522	2.62311	3.44457	0.761522	0.446345	NA	#VALUE!
ENSG00000095585.17	10	96189171	96271587	BLNK	B cell linker [Source:HGNC Symbol;Acc:HGNC:14211]	protein_coding	58.2241	2.62307	0.365461	7.17743	7.1e-13	3.74e-11	10.4271
ENSG00000247699.2	5	160195744	160204826	FABP6-AS1	FABP6 antisense RNA 1 [Source:HGNC Symbol;Acc:HGNC:40226]	lncRNA	0.77938	2.62233	3.26115	0.804113	0.421332	NA	#VALUE!
ENSG00000275022.1	11	68044794	68044957	MIR6753	microRNA 6753 [Source:HGNC Symbol;Acc:HGNC:50255]	miRNA	0.590461	2.6206	2.94407	0.890128	0.373397	NA	#VALUE!
ENSG00000287691.1	1	32925454	32951638	AL031602.2	novel transcript, antisense to RNF19B	lncRNA	0.666965	2.62003	2.86242	0.915322	0.360023	NA	#VALUE!
ENSG00000247317.3	8	142981738	143018437	LY6E-DT	LY6E divergent transcript [Source:HGNC Symbol;Acc:HGNC:53728]	lncRNA	1.37175	2.61941	1.84471	1.41996	0.155619	NA	#VALUE!
ENSG00000286825.1	14	24271726	24279089	AL096870.6	novel transcript, antisense to RABGGTA	lncRNA	8.92654	2.6187	0.793272	3.30114	0.000962929	0.00814089	2.08933
ENSG00000072952.19	11	10573091	10693988	IRAG1	inositol 1,4,5-triphosphate receptor associated 1 [Source:HGNC Symbol;Acc:HGNC:7237]	protein_coding	2.03387	2.61869	1.51338	1.73036	0.0835653	NA	#VALUE!
ENSG00000111110.12	12	62643994	62935150	PPM1H	protein phosphatase, Mg2+/Mn2+ dependent 1H [Source:HGNC Symbol;Acc:HGNC:18583]	protein_coding	5.23113	2.6177	1.34509	1.94611	0.0516415	0.182295	0.739225
ENSG00000258101.2	12	49232790	49264756	AC010173.1	novel transcript, antisense to TUBA1C	lncRNA	1.21738	2.6171	2.19352	1.19311	0.232828	NA	#VALUE!
ENSG00000274286.2	2	96112876	96116571	ADRA2B	adrenoceptor alpha 2B [Source:HGNC Symbol;Acc:HGNC:282]	protein_coding	1.03693	2.6171	2.18946	1.19532	0.231963	NA	#VALUE!
ENSG00000258968.2	14	31018446	31018796	AL049830.4	intraflagellar transport 20 homolog (Chlamydomonas) (IFT20) pseudogene	processed_pseudogene	0.999698	2.61707	2.15898	1.21218	0.225444	NA	#VALUE!
ENSG00000169126.16	10	27775186	27999079	ARMC4	armadillo repeat containing 4 [Source:HGNC Symbol;Acc:HGNC:25583]	protein_coding	0.57626	2.61702	3.48612	0.750697	0.452835	NA	#VALUE!
ENSG00000216977.1	6	106642463	106642928	RPL21P65	ribosomal protein L21 pseudogene 65 [Source:HGNC Symbol;Acc:HGNC:36017]	processed_pseudogene	1.13666	2.61682	1.98482	1.31841	0.187365	NA	#VALUE!
ENSG00000073598.6	17	35121615	35130732	FNDC8	fibronectin type III domain containing 8 [Source:HGNC Symbol;Acc:HGNC:25286]	protein_coding	1.18994	2.61677	1.95882	1.33589	0.181585	NA	#VALUE!
ENSG00000238160.1	5	132419416	132426714	LINC02863	long intergenic non-protein coding RNA 2863 [Source:HGNC Symbol;Acc:HGNC:41290]	lncRNA	2.94986	2.6165	1.59057	1.64501	0.0999673	0.283156	0.547975
ENSG00000280183.1	17	42598643	42599177	AC067852.4	novel transcript	TEC	1.34763	2.61649	1.82592	1.43297	0.151866	NA	#VALUE!
ENSG00000014914.21	1	149928651	149936879	MTMR11	myotubularin related protein 11 [Source:HGNC Symbol;Acc:HGNC:24307]	protein_coding	3.58911	2.61582	1.34686	1.94217	0.0521167	0.183512	0.736335
ENSG00000265043.1	17	21456513	21460215	AC068418.2	novel transcript	lncRNA	2.64333	2.61519	1.47342	1.77491	0.075912	0.237084	0.625099
ENSG00000287786.1	4	6178186	6184925	AC113615.2	novel transcript, antisense to C4orf50and JAKMIP1	lncRNA	1.00132	2.61451	2.33499	1.11971	0.262838	NA	#VALUE!
ENSG00000145824.13	5	135570679	135579279	CXCL14	C-X-C motif chemokine ligand 14 [Source:HGNC Symbol;Acc:HGNC:10640]	protein_coding	0.766431	2.61334	2.46401	1.0606	0.28887	NA	#VALUE!
ENSG00000273706.5	17	36936785	36944612	LHX1	LIM homeobox 1 [Source:HGNC Symbol;Acc:HGNC:6593]	protein_coding	5.86558	2.61291	1.32529	1.97158	0.0486573	0.175024	0.756903
ENSG00000168631.13	6	30934523	30954221	MUCL3	mucin like 3 [Source:HGNC Symbol;Acc:HGNC:21666]	protein_coding	1.15288	2.61064	2.19646	1.18857	0.234611	NA	#VALUE!
ENSG00000171115.4	7	150450630	150479393	GIMAP8	GTPase, IMAP family member 8 [Source:HGNC Symbol;Acc:HGNC:21792]	protein_coding	1.34172	2.61055	1.85882	1.40441	0.160197	NA	#VALUE!
ENSG00000130147.16	2	234952017	235055714	SH3BP4	SH3 domain binding protein 4 [Source:HGNC Symbol;Acc:HGNC:10826]	protein_coding	0.855675	2.60995	2.5023	1.04302	0.29694	NA	#VALUE!
ENSG00000265933.5	18	6919496	6929966	LINC00668	long intergenic non-protein coding RNA 668 [Source:HGNC Symbol;Acc:HGNC:44328]	lncRNA	3.14018	2.60956	1.36808	1.90746	0.0564614	0.193503	0.713313
ENSG00000132832.10	20	44656451	44696096	AL139352.1	novel transcript	lncRNA	0.392268	2.60952	3.99275	0.653565	0.513392	NA	#VALUE!
ENSG00000168461.13	18	9708275	9862551	RAB31	RAB31, member RAS oncogene family [Source:HGNC Symbol;Acc:HGNC:9771]	protein_coding	0.392268	2.60952	3.99275	0.653565	0.513392	NA	#VALUE!
ENSG00000178146.9	X	101778969	101780538	GK4P	glycerol kinase 4 pseudogene [Source:HGNC Symbol;Acc:HGNC:4295]	processed_pseudogene	0.392268	2.60952	3.99275	0.653565	0.513392	NA	#VALUE!
ENSG00000205867.3	11	1597177	1598294	KRTAP5-2	keratin associated protein 5-2 [Source:HGNC Symbol;Acc:HGNC:23597]	protein_coding	0.392268	2.60952	3.99275	0.653565	0.513392	NA	#VALUE!
ENSG00000205923.3	16	2530035	2531417	CEMP1	cementum protein 1 [Source:HGNC Symbol;Acc:HGNC:32553]	protein_coding	0.392268	2.60952	3.99275	0.653565	0.513392	NA	#VALUE!
ENSG00000213500.3	6	36673817	36675270	LAP3P2	leucine aminopeptidase 3 pseudogene 2 [Source:HGNC Symbol;Acc:HGNC:42365]	processed_pseudogene	0.392268	2.60952	3.99275	0.653565	0.513392	NA	#VALUE!
ENSG00000226508.1	2	105144113	105145424	LINC01918	long intergenic non-protein coding RNA 1918 [Source:HGNC Symbol;Acc:HGNC:52737]	lncRNA	0.392268	2.60952	3.99275	0.653565	0.513392	NA	#VALUE!
ENSG00000231691.2	1	204276901	204280363	AL592114.3	novel transcript	lncRNA	0.392268	2.60952	3.99275	0.653565	0.513392	NA	#VALUE!
ENSG00000234627.3	13	24328211	24329072	NUS1P3	NUS1 pseudogene 3 [Source:HGNC Symbol;Acc:HGNC:30934]	processed_pseudogene	0.392268	2.60952	3.99275	0.653565	0.513392	NA	#VALUE!
ENSG00000236680.1	9	19026892	19028129	AL356000.1	proteasome (prosome, macropain) 26S subunit, ATPase, 3 (PSMC3) pseudogene	processed_pseudogene	0.392268	2.60952	3.99275	0.653565	0.513392	NA	#VALUE!
ENSG00000243491.1	2	9757496	9770341	AC082651.3	novel transcript	lncRNA	0.392268	2.60952	3.99275	0.653565	0.513392	NA	#VALUE!
ENSG00000248774.1	4	173322206	173329694	AC097534.1	novel transcript	lncRNA	0.392268	2.60952	3.99275	0.653565	0.513392	NA	#VALUE!
ENSG00000256029.6	1	159834474	159873053	AL590560.2	novel protein	protein_coding	0.392268	2.60952	3.99275	0.653565	0.513392	NA	#VALUE!
ENSG00000260515.1	5	10195121	10197628	AC034229.2	novel transcript	lncRNA	0.392268	2.60952	3.99275	0.653565	0.513392	NA	#VALUE!
ENSG00000260973.1	16	22610531	22612196	AC009021.2	novel transcript	lncRNA	0.392268	2.60952	3.99275	0.653565	0.513392	NA	#VALUE!
ENSG00000268412.2	2	26028208	26028612	TRMT112P6	tRNA methyltransferase subunit 11-2 pseudogene 6 [Source:HGNC Symbol;Acc:HGNC:44025]	processed_pseudogene	0.392268	2.60952	3.99275	0.653565	0.513392	NA	#VALUE!
ENSG00000272666.1	22	50542305	50542906	KLHDC7B-DT	KLHDC7B divergent transcript [Source:HGNC Symbol;Acc:HGNC:53791]	lncRNA	0.392268	2.60952	3.99275	0.653565	0.513392	NA	#VALUE!
ENSG00000273906.1	Y	6918682	6920791	AC011297.1	novel transcript, sense intronic to TBL1Y	lncRNA	0.392268	2.60952	3.99275	0.653565	0.513392	NA	#VALUE!
ENSG00000280396.1	15	34999902	35000270	AC114546.4	TEC	TEC	0.392268	2.60952	3.99275	0.653565	0.513392	NA	#VALUE!
ENSG00000282907.1	16	568837	576257	Z98883.1	novel transcript	lncRNA	0.392268	2.60952	3.99275	0.653565	0.513392	NA	#VALUE!
ENSG00000284452.1	2	495731	496633	AC093326.2	novel transcript	lncRNA	0.392268	2.60952	3.99275	0.653565	0.513392	NA	#VALUE!
ENSG00000285218.1	3	170418868	170860380	AC026316.4	novel protein	protein_coding	0.392268	2.60952	3.99275	0.653565	0.513392	NA	#VALUE!
ENSG00000224854.3	9	21966929	21967751	CDKN2A-DT	CDKN2A divergent transcript [Source:HGNC Symbol;Acc:HGNC:23831]	lncRNA	0.468773	2.60951	3.99275	0.653564	0.513393	NA	#VALUE!
ENSG00000237735.2	21	16754519	16815688	AF130359.1	novel transcript	lncRNA	0.4806	2.60951	3.99275	0.653564	0.513393	NA	#VALUE!
ENSG00000248514.1	5	181205361	181206120	AC008443.3	novel transcript	lncRNA	0.4806	2.60951	3.99275	0.653564	0.513393	NA	#VALUE!
ENSG00000257784.2	12	41764144	41774671	LINC02400	long intergenic non-protein coding RNA 2400 [Source:HGNC Symbol;Acc:HGNC:53327]	lncRNA	0.509366	2.60951	3.99275	0.653564	0.513393	NA	#VALUE!
ENSG00000278631.1	2	94861362	94862667	SOWAHCP5	SOWAHC pseudogene 5 [Source:HGNC Symbol;Acc:HGNC:54509]	processed_pseudogene	0.468773	2.60951	3.99275	0.653564	0.513393	NA	#VALUE!
ENSG00000282278.1	4	53377839	54295272	AC058822.1	novel FIP1L1-PDGFRA fusion protein	protein_coding	0.509366	2.60951	3.99275	0.653564	0.513393	NA	#VALUE!
ENSG00000240350.3	2	111491272	111570974	SOCAR	serous ovarian cancer associated RNA [Source:HGNC Symbol;Acc:HGNC:54421]	lncRNA	0.657263	2.6095	3.99275	0.65356	0.513395	NA	#VALUE!
ENSG00000287908.1	12	57615280	57626125	AC025165.6	novel protein	protein_coding	0.657263	2.6095	3.99275	0.65356	0.513395	NA	#VALUE!
ENSG00000175676.15	15	23157366	23170711	GOLGA8DP	golgin A8 family member D, pseudogene [Source:HGNC Symbol;Acc:HGNC:32376]	transcribed_unprocessed_pseudogene	0.77479	2.60932	3.88491	0.671656	0.501803	NA	#VALUE!
ENSG00000287723.1	18	15165338	15172007	AP005901.6	novel transcript	lncRNA	0.585871	2.60849	3.47807	0.749982	0.453266	NA	#VALUE!
ENSG00000104879.5	19	45306413	45322875	CKM	creatine kinase, M-type [Source:HGNC Symbol;Acc:HGNC:1994]	protein_coding	0.633609	2.60825	3.38451	0.770644	0.440918	NA	#VALUE!
ENSG00000280232.1	6	85498441	85499058	AL589666.2	TEC	TEC	0.645436	2.60823	3.37796	0.772131	0.440037	NA	#VALUE!
ENSG00000286443.1	17	39086976	39091942	AC091178.2	novel transcript, antisense to PLXDC1	lncRNA	0.68603	2.60816	3.35218	0.778048	0.436541	NA	#VALUE!
ENSG00000248769.1	5	69653248	69654334	AC139495.1	POM121 membrane glycoprotein-like 1 (POM121L1) pseudogene	unprocessed_pseudogene	0.779473	2.60778	3.22593	0.80838	0.418872	NA	#VALUE!
ENSG00000123405.14	12	54292111	54301015	NFE2	nuclear factor, erythroid 2 [Source:HGNC Symbol;Acc:HGNC:7780]	protein_coding	0.393125	2.60722	3.7569	0.693983	0.487693	NA	#VALUE!
ENSG00000260894.1	16	67542304	67542572	AC027682.3	novel transcript, antisense to FAM65A	lncRNA	0.951453	2.6072	3.06113	0.851712	0.394374	NA	#VALUE!
ENSG00000168309.18	3	58564117	58627610	FAM107A	family with sequence similarity 107 member A [Source:HGNC Symbol;Acc:HGNC:30827]	protein_coding	0.600891	2.60715	3.43739	0.758466	0.448172	NA	#VALUE!
ENSG00000253773.3	8	95204456	95811254	C8orf37-AS1	C8orf37 antisense RNA 1 [Source:HGNC Symbol;Acc:HGNC:50444]	lncRNA	0.391426	2.60638	3.99302	0.652735	0.513927	NA	#VALUE!
ENSG00000022355.18	5	161847063	161899981	GABRA1	gamma-aminobutyric acid type A receptor subunit alpha1 [Source:HGNC Symbol;Acc:HGNC:4075]	protein_coding	0.750707	2.60608	2.80953	0.927586	0.353622	NA	#VALUE!
ENSG00000254855.1	11	66264777	66265666	AP001107.8	novel transcript	lncRNA	0.762534	2.60607	2.80691	0.928448	0.353175	NA	#VALUE!
ENSG00000132481.7	17	75874164	75878581	TRIM47	tripartite motif containing 47 [Source:HGNC Symbol;Acc:HGNC:19020]	protein_coding	0.765566	2.60575	2.54323	1.02458	0.305561	NA	#VALUE!
ENSG00000138100.14	2	27282429	27307439	TRIM54	tripartite motif containing 54 [Source:HGNC Symbol;Acc:HGNC:16008]	protein_coding	0.706961	2.60537	2.87696	0.905597	0.365149	NA	#VALUE!
ENSG00000133020.4	17	10390322	10421950	MYH8	myosin heavy chain 8 [Source:HGNC Symbol;Acc:HGNC:7578]	protein_coding	1.30926	2.60371	2.0298	1.28274	0.199583	NA	#VALUE!
ENSG00000135903.20	2	222199887	222298998	PAX3	paired box 3 [Source:HGNC Symbol;Acc:HGNC:8617]	protein_coding	0.745421	2.60331	2.57126	1.01246	0.311317	NA	#VALUE!
ENSG00000188886.3	2	96123850	96138436	ASTL	astacin like metalloendopeptidase [Source:HGNC Symbol;Acc:HGNC:31704]	protein_coding	1.17268	2.60315	2.2317	1.16644	0.243436	NA	#VALUE!
ENSG00000245080.7	8	95066808	95073182	MIR3150BHG	MIR3150B host gene [Source:HGNC Symbol;Acc:HGNC:52000]	lncRNA	1.01631	2.60308	2.26566	1.14893	0.250585	NA	#VALUE!
ENSG00000270419.1	6	163413065	163413960	CAHM	colon adenocarcinoma hypermethylated [Source:HGNC Symbol;Acc:HGNC:42860]	lncRNA	3.03691	2.60292	1.35058	1.92726	0.0539467	0.187823	0.72625
ENSG00000277628.1	2	109124357	109124609	Metazoa_SRP	Metazoan signal recognition particle RNA [Source:RFAM;Acc:RF00017]	misc_RNA	1.08567	2.60263	2.56507	1.01464	0.310276	NA	#VALUE!
ENSG00000170703.15	17	48762235	48817214	TTLL6	tubulin tyrosine ligase like 6 [Source:HGNC Symbol;Acc:HGNC:26664]	protein_coding	0.389892	2.60107	3.99339	0.651344	0.514825	NA	#VALUE!
ENSG00000148584.15	10	50799409	50885675	A1CF	APOBEC1 complementation factor [Source:HGNC Symbol;Acc:HGNC:24086]	protein_coding	1.13033	2.60026	2.55922	1.01604	0.309611	NA	#VALUE!
ENSG00000198915.12	10	43194535	43267065	RASGEF1A	RasGEF domain family member 1A [Source:HGNC Symbol;Acc:HGNC:24246]	protein_coding	9.85334	2.59936	0.729728	3.5621	0.000367905	0.00362715	2.44043
ENSG00000259225.7	15	37980676	38062340	LINC02345	long intergenic non-protein coding RNA 2345 [Source:HGNC Symbol;Acc:HGNC:53267]	lncRNA	0.817223	2.59889	2.703	0.961482	0.33631	NA	#VALUE!
ENSG00000261114.1	16	56941028	56941726	AC012181.1	novel transcript, sense intronic to HERPUD1	lncRNA	1.46185	2.59881	1.80064	1.44327	0.148944	NA	#VALUE!
ENSG00000256364.1	12	120697124	120699541	AC069234.2	novel transcript, antisense to MLEC	lncRNA	6.28962	2.59847	1.71673	1.51362	0.130123	0.336498	0.473018
ENSG00000287276.1	9	42725013	42802065	BX664718.2	contactin associated protein like 3B (CNTNAP3B) pseudogene	transcribed_unprocessed_pseudogene	1.35479	2.59827	2.56748	1.01199	0.311542	NA	#VALUE!
ENSG00000038427.16	5	83471618	83582303	VCAN	versican [Source:HGNC Symbol;Acc:HGNC:2464]	protein_coding	0.887852	2.59723	2.6824	0.968248	0.332921	NA	#VALUE!
ENSG00000254587.2	11	96590317	96985810	AP003066.1	novel transcript	lncRNA	1.30885	2.59719	2.00361	1.29625	0.194888	NA	#VALUE!
ENSG00000132470.14	17	75721328	75757818	ITGB4	integrin subunit beta 4 [Source:HGNC Symbol;Acc:HGNC:6158]	protein_coding	7.80228	2.59719	1.00135	2.59369	0.00949527	0.0517999	1.28567
ENSG00000187260.16	7	151375909	151410727	WDR86	WD repeat domain 86 [Source:HGNC Symbol;Acc:HGNC:28020]	protein_coding	6.42375	2.59651	1.13465	2.28837	0.022116	0.0975525	1.01076
ENSG00000101292.8	20	5299218	5316954	PROKR2	prokineticin receptor 2 [Source:HGNC Symbol;Acc:HGNC:15836]	protein_coding	2.31555	2.59602	1.61354	1.6089	0.107638	0.297689	0.526238
ENSG00000158292.7	1	6247353	6261098	GPR153	G protein-coupled receptor 153 [Source:HGNC Symbol;Acc:HGNC:23618]	protein_coding	0.388069	2.59487	3.99362	0.649755	0.515851	NA	#VALUE!
ENSG00000164853.9	7	1232872	1237326	UNCX	UNC homeobox [Source:HGNC Symbol;Acc:HGNC:33194]	protein_coding	0.388069	2.59487	3.99362	0.649755	0.515851	NA	#VALUE!
ENSG00000228019.1	7	67307605	67308356	AC006480.1	ribosomal protein L29 (RPL29) pseudogene	unprocessed_pseudogene	0.388069	2.59487	3.99362	0.649755	0.515851	NA	#VALUE!
ENSG00000235051.3	6	10881780	10884349	AL357497.1	novel transcript, antisense to GCM2	lncRNA	0.388069	2.59487	3.99362	0.649755	0.515851	NA	#VALUE!
ENSG00000247911.3	5	71537652	71537846	HMGN1P12	high mobility group nucleosome binding domain 1 pseudogene 12 [Source:HGNC Symbol;Acc:HGNC:39356]	processed_pseudogene	0.388069	2.59487	3.99362	0.649755	0.515851	NA	#VALUE!
ENSG00000260440.3	18	61748082	61758464	LINC01544	long intergenic non-protein coding RNA 1544 [Source:HGNC Symbol;Acc:HGNC:51312]	lncRNA	0.388069	2.59487	3.99362	0.649755	0.515851	NA	#VALUE!
ENSG00000260572.1	3	160753428	160755142	AC069224.1	novel transcript, antisense to PPM1L	lncRNA	0.388069	2.59487	3.99362	0.649755	0.515851	NA	#VALUE!
ENSG00000261334.1	9	129480605	129482538	AL353803.4	novel transcript	lncRNA	0.388069	2.59487	3.99362	0.649755	0.515851	NA	#VALUE!
ENSG00000272372.1	16	56351886	56353524	AC009102.2	novel transcript, antisense to GNAO1	lncRNA	0.388069	2.59487	3.99362	0.649755	0.515851	NA	#VALUE!
ENSG00000273890.1	12	56010091	56010574	AC034102.8	novel transcript, antisence to IKZF4	lncRNA	0.388069	2.59487	3.99362	0.649755	0.515851	NA	#VALUE!
ENSG00000283667.1	18	63966406	63970181	AC009802.1	novel transcript, antisense to SERPINB8	lncRNA	0.388069	2.59487	3.99362	0.649755	0.515851	NA	#VALUE!
ENSG00000286978.1	4	88358945	88361304	AC107067.1	novel transcript	lncRNA	0.388069	2.59487	3.99362	0.649755	0.515851	NA	#VALUE!
ENSG00000107014.9	9	5299864	5304716	RLN2	relaxin 2 [Source:HGNC Symbol;Acc:HGNC:10027]	protein_coding	0.464573	2.59438	3.61505	0.717662	0.472966	NA	#VALUE!
ENSG00000156959.9	3	9498361	9553822	LHFPL4	LHFPL tetraspan subfamily member 4 [Source:HGNC Symbol;Acc:HGNC:29568]	protein_coding	0.464573	2.59438	3.61505	0.717662	0.472966	NA	#VALUE!
ENSG00000163217.2	2	68860909	68871397	BMP10	bone morphogenetic protein 10 [Source:HGNC Symbol;Acc:HGNC:20869]	protein_coding	0.464573	2.59438	3.61505	0.717662	0.472966	NA	#VALUE!
ENSG00000201758.1	1	244943910	244944216	RN7SKP55	RN7SK pseudogene 55 [Source:HGNC Symbol;Acc:HGNC:45779]	misc_RNA	0.464573	2.59438	3.61505	0.717662	0.472966	NA	#VALUE!
ENSG00000254854.1	11	119729583	119739623	AP003390.1	novel transcript	lncRNA	0.464573	2.59438	3.61505	0.717662	0.472966	NA	#VALUE!
ENSG00000227959.1	1	16155211	16157329	AL451042.2	novel transcript	lncRNA	0.476401	2.59434	3.58573	0.723519	0.469361	NA	#VALUE!
ENSG00000234518.2	1	89104285	89104767	PTGES3P1	prostaglandin E synthase 3 pseudogene 1 [Source:HGNC Symbol;Acc:HGNC:43824]	processed_pseudogene	0.476401	2.59434	3.58573	0.723519	0.469361	NA	#VALUE!
ENSG00000255255.1	11	75911204	75911628	PPP1R1AP1	protein phosphatase 1 regulatory inhibitor subunit 1A pseudogene 1 [Source:HGNC Symbol;Acc:HGNC:16316]	processed_pseudogene	0.476401	2.59434	3.58573	0.723519	0.469361	NA	#VALUE!
ENSG00000258742.6	14	92886352	92893508	LINC02833	long intergenic non-protein coding RNA 2833 [Source:HGNC Symbol;Acc:HGNC:54367]	lncRNA	0.476401	2.59434	3.58573	0.723519	0.469361	NA	#VALUE!
ENSG00000269069.1	19	40023384	40025502	AC007842.1	protein associated with topoisomerase II homolog 1 (yeast) (PATL1) pseudogene	processed_pseudogene	0.476401	2.59434	3.58573	0.723519	0.469361	NA	#VALUE!
ENSG00000211663.2	22	22720623	22721145	IGLV3-19	immunoglobulin lambda variable 3-19 [Source:HGNC Symbol;Acc:HGNC:5903]	IG_V_gene	0.505167	2.59424	3.5201	0.736978	0.461136	NA	#VALUE!
ENSG00000236226.1	7	103030104	103031354	AC073127.1	novel transcript	lncRNA	0.505167	2.59424	3.5201	0.736978	0.461136	NA	#VALUE!
ENSG00000251149.1	4	101972423	101972798	MTND5P5	MT-ND5 pseudogene 5 [Source:HGNC Symbol;Acc:HGNC:42307]	processed_pseudogene	0.505167	2.59424	3.5201	0.736978	0.461136	NA	#VALUE!
ENSG00000273445.1	2	87477495	87478034	AC133644.1	novel transcript	lncRNA	0.505167	2.59424	3.5201	0.736978	0.461136	NA	#VALUE!
ENSG00000279388.1	12	131478844	131483034	AC073578.3	novel transcript	TEC	0.505167	2.59424	3.5201	0.736978	0.461136	NA	#VALUE!
ENSG00000286197.1	12	103518334	103571337	AC084364.3	novel transcript	lncRNA	0.505167	2.59424	3.5201	0.736978	0.461136	NA	#VALUE!
ENSG00000213816.3	9	42972386	42973289	CNN2P4	calponin 2 pseudogene 4 [Source:HGNC Symbol;Acc:HGNC:39529]	processed_pseudogene	0.541078	2.59417	3.48002	0.745446	0.456002	NA	#VALUE!
ENSG00000254698.1	11	82963681	83039115	AP000893.2	novel transcript, sense overlapping RAB30	lncRNA	0.564732	2.59413	3.4573	0.750333	0.453054	NA	#VALUE!
ENSG00000224321.1	1	15792796	15793285	RPL12P14	ribosomal protein L12 pseudogene 14 [Source:HGNC Symbol;Acc:HGNC:36495]	processed_pseudogene	0.622265	2.59407	3.42321	0.757787	0.448578	NA	#VALUE!
ENSG00000203520.3	11	63616308	63621671	AP000753.1	novel transcript	lncRNA	0.694086	2.59389	3.32856	0.779281	0.435814	NA	#VALUE!
ENSG00000287975.1	8	60876969	60904644	AC113143.2	novel transcript	lncRNA	1.05115	2.59365	2.04576	1.26782	0.204863	NA	#VALUE!
ENSG00000249409.1	4	120639090	120650796	AC025741.1	novel transcript	lncRNA	0.552905	2.59303	2.9635	0.874987	0.381581	NA	#VALUE!
ENSG00000220875.1	6	26321876	26322292	H3C9P	H3 clustered histone 9, pseudogene [Source:HGNC Symbol;Acc:HGNC:18982]	processed_pseudogene	1.59845	2.5928	1.8152	1.42839	0.15318	NA	#VALUE!
ENSG00000261150.3	8	143857324	143878467	EPPK1	epiplakin 1 [Source:HGNC Symbol;Acc:HGNC:15577]	protein_coding	17.9823	2.59274	0.541604	4.78714	1.69e-06	3.24e-05	4.48945
ENSG00000278041.1	20	21499261	21502934	AL133325.3	novel transcript	lncRNA	0.710597	2.5927	2.85663	0.907608	0.364085	NA	#VALUE!
ENSG00000259377.1	15	51752485	51756475	AC026770.1	novel transcript, intronic to TMOD2	lncRNA	1.55203	2.59243	1.84241	1.40708	0.159403	NA	#VALUE!
ENSG00000100439.10	14	22598237	22613215	ABHD4	abhydrolase domain containing 4, N-acyl phospholipase B [Source:HGNC Symbol;Acc:HGNC:20154]	protein_coding	53.9582	2.5924	1.39267	1.86147	0.0626778	0.20746	0.683065
ENSG00000228686.2	1	176017277	176018760	AL590723.1	novel transcript	lncRNA	0.775274	2.59238	2.76523	0.937492	0.348505	NA	#VALUE!
ENSG00000258365.1	12	94277758	94282844	AC073655.2	novel transcript, antisense to PLXNC1	lncRNA	0.968876	2.5919	2.64208	0.981006	0.32659	NA	#VALUE!
ENSG00000108405.4	17	3896592	3916476	P2RX1	purinergic receptor P2X 1 [Source:HGNC Symbol;Acc:HGNC:8533]	protein_coding	5.67551	2.59183	0.95685	2.70871	0.00675446	0.0394114	1.40438
ENSG00000225172.6	1	198973379	198985506	AC096631.1	novel transcript	lncRNA	0.670003	2.59143	2.5377	1.02117	0.307173	NA	#VALUE!
ENSG00000233072.1	1	21003550	21003934	RPS15AP6	ribosomal protein S15a pseudogene 6 [Source:HGNC Symbol;Acc:HGNC:35657]	processed_pseudogene	0.670003	2.59143	2.5377	1.02117	0.307173	NA	#VALUE!
ENSG00000287738.1	1	241453751	241484995	AL359764.3	novel transcript	lncRNA	0.758335	2.59104	2.46321	1.0519	0.292847	NA	#VALUE!
ENSG00000228444.2	13	75631271	75632135	AL137244.1	novel transcript, sense intronic to LMO7	lncRNA	0.934998	2.59063	2.39084	1.08356	0.278558	NA	#VALUE!
ENSG00000225900.1	2	39098149	39098445	HSPE1P13	heat shock protein family E (Hsp10) member 1 pseudogene 13 [Source:HGNC Symbol;Acc:HGNC:49332]	processed_pseudogene	1.1384	2.59046	2.36275	1.09638	0.272914	NA	#VALUE!
ENSG00000279965.1	13	110123208	110125234	AL390755.2	TEC	TEC	1.22673	2.58992	2.2825	1.13469	0.256506	NA	#VALUE!
ENSG00000224817.2	10	101701994	101730037	AC010789.1	novel transcript	lncRNA	0.459582	2.589	3.62474	0.714258	0.475068	NA	#VALUE!
ENSG00000180332.6	13	45192853	45194717	KCTD4	potassium channel tetramerization domain containing 4 [Source:HGNC Symbol;Acc:HGNC:23227]	protein_coding	1.07649	2.58882	2.26031	1.14534	0.252068	NA	#VALUE!
ENSG00000160886.13	8	142700111	142705127	LY6K	lymphocyte antigen 6 family member K [Source:HGNC Symbol;Acc:HGNC:24225]	protein_coding	2.47153	2.58732	1.69302	1.52822	0.126457	0.329727	0.481845
ENSG00000100065.15	22	37490362	37519542	CARD10	caspase recruitment domain family member 10 [Source:HGNC Symbol;Acc:HGNC:16422]	protein_coding	1.04623	2.58646	2.32529	1.11232	0.266001	NA	#VALUE!
ENSG00000105088.8	19	9853718	9936552	OLFM2	olfactomedin 2 [Source:HGNC Symbol;Acc:HGNC:17189]	protein_coding	1.96813	2.58634	1.51659	1.70537	0.0881261	NA	#VALUE!
ENSG00000153234.15	2	156324437	156342348	NR4A2	nuclear receptor subfamily 4 group A member 2 [Source:HGNC Symbol;Acc:HGNC:7981]	protein_coding	0.591062	2.58627	2.60214	0.9939	0.320271	NA	#VALUE!
ENSG00000237580.1	2	206116110	206116500	GCSHP3	glycine cleavage system protein H pseudogene 3 [Source:HGNC Symbol;Acc:HGNC:43929]	processed_pseudogene	2.33665	2.58586	1.98515	1.3026	0.192711	0.430145	0.366385
ENSG00000104490.18	8	101686542	102124907	NCALD	neurocalcin delta [Source:HGNC Symbol;Acc:HGNC:7655]	protein_coding	0.385593	2.5857	3.77708	0.684576	0.493611	NA	#VALUE!
ENSG00000264070.1	17	45585871	45586929	DND1P1	DND microRNA-mediated repression inhibitor 1 pseudogene 1 [Source:HGNC Symbol;Acc:HGNC:31444]	processed_pseudogene	2.60433	2.58513	1.55145	1.66627	0.0956606	0.275376	0.560074
ENSG00000138378.19	2	191029576	191151596	STAT4	signal transducer and activator of transcription 4 [Source:HGNC Symbol;Acc:HGNC:11365]	protein_coding	0.714036	2.58462	2.93417	0.880872	0.378387	NA	#VALUE!
ENSG00000286551.1	14	101133730	101151988	AL355836.2	novel transcript	lncRNA	1.25997	2.58366	2.03989	1.26657	0.20531	NA	#VALUE!
ENSG00000196209.13	20	1470741	1491587	SIRPB2	signal regulatory protein beta 2 [Source:HGNC Symbol;Acc:HGNC:16247]	protein_coding	4.86418	2.58363	1.13307	2.2802	0.0225957	0.0991732	1.00361
ENSG00000189292.16	2	279558	288851	ALKAL2	ALK and LTK ligand 2 [Source:HGNC Symbol;Acc:HGNC:27683]	protein_coding	1.51569	2.58255	1.75388	1.47248	0.140891	NA	#VALUE!
ENSG00000105707.15	19	35040506	35066573	HPN	hepsin [Source:HGNC Symbol;Acc:HGNC:5155]	protein_coding	1.24839	2.58051	2.31529	1.11456	0.265041	NA	#VALUE!
ENSG00000259460.1	15	37099339	37100173	AC078909.1	novel transcript, antisense to MEIS2	lncRNA	0.990713	2.58002	2.53662	1.01711	0.309101	NA	#VALUE!
ENSG00000188051.7	19	17435509	17448668	TMEM221	transmembrane protein 221 [Source:HGNC Symbol;Acc:HGNC:21943]	protein_coding	2.97165	2.57942	1.46318	1.76289	0.0779183	0.240838	0.618274
ENSG00000008405.12	12	106991364	107093549	CRY1	cryptochrome circadian regulator 1 [Source:HGNC Symbol;Acc:HGNC:2384]	protein_coding	0.383479	2.57929	3.78283	0.681843	0.495338	NA	#VALUE!
ENSG00000170214.5	5	159865080	159973012	ADRA1B	adrenoceptor alpha 1B [Source:HGNC Symbol;Acc:HGNC:278]	protein_coding	0.383479	2.57929	3.78283	0.681843	0.495338	NA	#VALUE!
ENSG00000171360.4	17	41436154	41440983	KRT38	keratin 38 [Source:HGNC Symbol;Acc:HGNC:6456]	protein_coding	0.383479	2.57929	3.78283	0.681843	0.495338	NA	#VALUE!
ENSG00000183019.7	19	7676628	7679826	MCEMP1	mast cell expressed membrane protein 1 [Source:HGNC Symbol;Acc:HGNC:27291]	protein_coding	0.383479	2.57929	3.78283	0.681843	0.495338	NA	#VALUE!
ENSG00000206878.1	1	228652436	228652560	AL713899.1		snoRNA	0.383479	2.57929	3.78283	0.681843	0.495338	NA	#VALUE!
ENSG00000214943.5	14	31482875	31488039	GPR33	G protein-coupled receptor 33 [Source:HGNC Symbol;Acc:HGNC:4489]	protein_coding	0.383479	2.57929	3.78283	0.681843	0.495338	NA	#VALUE!
ENSG00000223722.3	12	31754720	31755121	IFITM3P2	IFITM3 pseudogene 2 [Source:HGNC Symbol;Acc:HGNC:54539]	processed_pseudogene	0.383479	2.57929	3.78283	0.681843	0.495338	NA	#VALUE!
ENSG00000224969.1	1	1011997	1013193	AL645608.1	novel transcript	lncRNA	0.383479	2.57929	3.78283	0.681843	0.495338	NA	#VALUE!
ENSG00000232028.1	2	37325340	37326797	AC007391.1	novel transcript	lncRNA	0.383479	2.57929	3.78283	0.681843	0.495338	NA	#VALUE!
ENSG00000257058.1	11	62545999	62547699	AP001363.2	novel transcript	lncRNA	0.383479	2.57929	3.78283	0.681843	0.495338	NA	#VALUE!
ENSG00000263667.3	6	181466	205519	AL035696.3	novel transcript	lncRNA	0.383479	2.57929	3.78283	0.681843	0.495338	NA	#VALUE!
ENSG00000267414.1	18	44676927	44679717	SETBP1-DT	SETBP1 divergent transcript [Source:HGNC Symbol;Acc:HGNC:54819]	lncRNA	0.383479	2.57929	3.78283	0.681843	0.495338	NA	#VALUE!
ENSG00000271612.1	8	102451763	102452483	HSPE1P14	heat shock protein family E (Hsp10) member 1 pseudogene 14 [Source:HGNC Symbol;Acc:HGNC:49333]	processed_pseudogene	0.383479	2.57929	3.78283	0.681843	0.495338	NA	#VALUE!
ENSG00000279611.1	19	58350795	58351720	AC012313.10	novel transcript	TEC	0.383479	2.57929	3.78283	0.681843	0.495338	NA	#VALUE!
ENSG00000285128.1	19	44803701	44804010	AC092306.1	novel transcript	lncRNA	0.383479	2.57929	3.78283	0.681843	0.495338	NA	#VALUE!
ENSG00000288218.1	10	85156330	85157348	AL358787.2	SET domain and mariner transposase fusion gene (SETMAR) pseudogene	processed_pseudogene	0.383479	2.57929	3.78283	0.681843	0.495338	NA	#VALUE!
ENSG00000183662.11	3	68004247	68545621	TAFA1	TAFA chemokine like family member 1 [Source:HGNC Symbol;Acc:HGNC:21587]	protein_coding	0.383429	2.57914	3.78296	0.681776	0.49538	NA	#VALUE!
ENSG00000228076.2	1	108766841	108767584	AL591719.1	chromosome 20 open reading frame 147 (C20orf147) pseudogene	processed_pseudogene	0.459983	2.57901	3.07064	0.839895	0.400967	NA	#VALUE!
ENSG00000229228.1	1	231591292	231612090	LINC00582	long intergenic non-protein coding RNA 582 [Source:HGNC Symbol;Acc:HGNC:43842]	lncRNA	0.459983	2.57901	3.07064	0.839895	0.400967	NA	#VALUE!
ENSG00000230289.1	9	131516558	131522229	AL358781.2	novel transcript	lncRNA	0.459983	2.57901	3.07064	0.839895	0.400967	NA	#VALUE!
ENSG00000251226.1	11	134735596	134763810	LINC02714	long intergenic non-protein coding RNA 2714 [Source:HGNC Symbol;Acc:HGNC:54231]	lncRNA	0.459983	2.57901	3.07064	0.839895	0.400967	NA	#VALUE!
ENSG00000258863.1	14	20528115	20528959	SETP1	SET pseudogene 1 [Source:HGNC Symbol;Acc:HGNC:19279]	processed_pseudogene	0.459983	2.57901	3.07064	0.839895	0.400967	NA	#VALUE!
ENSG00000273972.1	15	45702640	45703183	AC068722.2	novel transcript	lncRNA	0.459983	2.57901	3.07064	0.839895	0.400967	NA	#VALUE!
ENSG00000116544.12	1	34865436	34929650	DLGAP3	DLG associated protein 3 [Source:HGNC Symbol;Acc:HGNC:30368]	protein_coding	0.47181	2.579	3.04743	0.846288	0.397392	NA	#VALUE!
ENSG00000120156.22	9	27109141	27230174	TEK	TEK receptor tyrosine kinase [Source:HGNC Symbol;Acc:HGNC:11724]	protein_coding	0.47181	2.579	3.04743	0.846288	0.397392	NA	#VALUE!
ENSG00000183775.11	5	144170873	144485686	KCTD16	potassium channel tetramerization domain containing 16 [Source:HGNC Symbol;Acc:HGNC:29244]	protein_coding	0.47181	2.579	3.04743	0.846288	0.397392	NA	#VALUE!
ENSG00000186479.5	5	64506015	64612319	RGS7BP	regulator of G protein signaling 7 binding protein [Source:HGNC Symbol;Acc:HGNC:23271]	protein_coding	0.47181	2.579	3.04743	0.846288	0.397392	NA	#VALUE!
ENSG00000188730.5	7	49773638	49921950	VWC2	von Willebrand factor C domain containing 2 [Source:HGNC Symbol;Acc:HGNC:30200]	protein_coding	0.47181	2.579	3.04743	0.846288	0.397392	NA	#VALUE!
ENSG00000250891.2	5	118000253	118562199	LINC02208	long intergenic non-protein coding RNA 2208 [Source:HGNC Symbol;Acc:HGNC:52978]	lncRNA	0.47181	2.579	3.04743	0.846288	0.397392	NA	#VALUE!
ENSG00000259505.1	15	33990686	33992048	AC009268.1	Sjogren syndrome antigen B (autoantigen La) (SSB) pseudogene	processed_pseudogene	0.47181	2.579	3.04743	0.846288	0.397392	NA	#VALUE!
ENSG00000267178.3	19	19588091	19588415	PHF5CP	PHD finger protein 5C pseudogene [Source:HGNC Symbol;Acc:HGNC:32385]	processed_pseudogene	0.47181	2.579	3.04743	0.846288	0.397392	NA	#VALUE!
ENSG00000277087.1	20	5045761	5046276	AL121890.3	novel transcript	lncRNA	0.47181	2.579	3.04743	0.846288	0.397392	NA	#VALUE!
ENSG00000213018.2	X	71420083	71420514	PABPN1P1	PABPN1 pseudogene 1 [Source:HGNC Symbol;Acc:HGNC:54988]	processed_pseudogene	0.500577	2.57897	2.9974	0.860403	0.389567	NA	#VALUE!
ENSG00000229056.2	2	196260024	196264204	HECW2-AS1	HECW2 antisense RNA 1 [Source:HGNC Symbol;Acc:HGNC:54062]	lncRNA	0.500577	2.57897	2.9974	0.860403	0.389567	NA	#VALUE!
ENSG00000231199.2	1	235538052	235539845	MTND5P19	MT-ND5 pseudogene 19 [Source:HGNC Symbol;Acc:HGNC:42301]	processed_pseudogene	0.500577	2.57897	2.9974	0.860403	0.389567	NA	#VALUE!
ENSG00000276092.1	18	68721082	68721560	AC040896.1	novel transcript, sense intronic to CCDC102B	lncRNA	0.500577	2.57897	2.9974	0.860403	0.389567	NA	#VALUE!
ENSG00000276058.1	12	31715342	31715781	STMN1P1	stathmin 1 pseudogene 1 [Source:HGNC Symbol;Acc:HGNC:44062]	processed_pseudogene	0.560142	2.57894	2.96245	0.870544	0.384003	NA	#VALUE!
ENSG00000286981.1	10	91153669	91161315	AL731553.1	novel transcript	lncRNA	0.560142	2.57894	2.96245	0.870544	0.384003	NA	#VALUE!
ENSG00000246877.1	15	75727670	75738623	DNM1P35	dynamin 1 pseudogene 35 [Source:HGNC Symbol;Acc:HGNC:35182]	lncRNA	1.59098	2.57883	1.91418	1.34723	0.177907	NA	#VALUE!
ENSG00000099617.4	19	1285873	1301431	EFNA2	ephrin A2 [Source:HGNC Symbol;Acc:HGNC:3222]	protein_coding	0.548315	2.57866	2.60739	0.988984	0.322671	NA	#VALUE!
ENSG00000258527.1	15	92795647	92796439	ASB9P1	ankyrin repeat and SOCS box containing 9 pseudogene 1 [Source:HGNC Symbol;Acc:HGNC:20972]	processed_pseudogene	0.548315	2.57866	2.60739	0.988984	0.322671	NA	#VALUE!
ENSG00000280419.1	16	87296949	87297633	AC010531.8	novel transcript	TEC	0.548315	2.57866	2.60739	0.988984	0.322671	NA	#VALUE!
ENSG00000260996.1	9	137293868	137295721	BX255925.1	novel transcript, overlapping NRARP	lncRNA	0.588908	2.57866	2.60361	0.990417	0.32197	NA	#VALUE!
ENSG00000197208.6	5	132294394	132344190	SLC22A4	solute carrier family 22 member 4 [Source:HGNC Symbol;Acc:HGNC:10968]	protein_coding	0.577081	2.57866	2.60246	0.990854	0.321757	NA	#VALUE!
ENSG00000188011.5	2	241869600	241873823	RTP5	receptor transporter protein 5 (putative) [Source:HGNC Symbol;Acc:HGNC:26585]	protein_coding	0.383269	2.57865	3.7834	0.681569	0.495512	NA	#VALUE!
ENSG00000241032.3	8	37908738	37909037	RN7SL709P	RNA, 7SL, cytoplasmic 709, pseudogene [Source:HGNC Symbol;Acc:HGNC:46725]	misc_RNA	0.653585	2.57859	2.5402	1.01511	0.310052	NA	#VALUE!
ENSG00000235665.6	2	7922425	8278186	LINC00298	long intergenic non-protein coding RNA 298 [Source:HGNC Symbol;Acc:HGNC:49257]	lncRNA	0.67724	2.57859	2.54019	1.01512	0.31005	NA	#VALUE!
ENSG00000280340.1	7	18000290	18000879	AC080080.2	tec	TEC	0.706006	2.57859	2.53845	1.01581	0.309719	NA	#VALUE!
ENSG00000221813.4	7	144000320	144008793	OR6B1	olfactory receptor family 6 subfamily B member 1 [Source:HGNC Symbol;Acc:HGNC:8354]	protein_coding	0.73009	2.57855	2.50351	1.02997	0.303023	NA	#VALUE!
ENSG00000214892.4	6	31275572	31278754	USP8P1	USP8 pseudogene 1 [Source:HGNC Symbol;Acc:HGNC:13987]	processed_pseudogene	0.806594	2.57852	2.47581	1.04149	0.29765	NA	#VALUE!
ENSG00000224982.4	12	119593774	119643075	TMEM233	transmembrane protein 233 [Source:HGNC Symbol;Acc:HGNC:37219]	protein_coding	0.770683	2.5785	2.46333	1.04676	0.295212	NA	#VALUE!
ENSG00000198077.11	19	40875439	40882752	CYP2A7	cytochrome P450 family 2 subfamily A member 7 [Source:HGNC Symbol;Acc:HGNC:2611]	protein_coding	0.794338	2.5785	2.46312	1.04684	0.295172	NA	#VALUE!
ENSG00000260757.1	16	31402565	31404699	AC093520.1	novel transcript	lncRNA	0.911436	2.57845	2.41891	1.06595	0.286445	NA	#VALUE!
ENSG00000253679.1	8	101261541	101262903	LINC02844	long intergenic non-protein coding RNA 2844 [Source:HGNC Symbol;Acc:HGNC:54379]	lncRNA	0.889814	2.57841	2.39424	1.07692	0.281515	NA	#VALUE!
ENSG00000196832.4	14	20190894	20201075	OR11G2	olfactory receptor family 11 subfamily G member 2 [Source:HGNC Symbol;Acc:HGNC:15346]	protein_coding	1.91798	2.57837	2.08324	1.23767	0.215837	NA	#VALUE!
ENSG00000104371.5	8	42374063	42377229	DKK4	dickkopf WNT signaling pathway inhibitor 4 [Source:HGNC Symbol;Acc:HGNC:2894]	protein_coding	0.753744	2.57819	2.24837	1.14669	0.251508	NA	#VALUE!
ENSG00000164949.8	8	94249253	94262350	GEM	GTP binding protein overexpressed in skeletal muscle [Source:HGNC Symbol;Acc:HGNC:4234]	protein_coding	0.741917	2.57819	2.24734	1.14722	0.251291	NA	#VALUE!
ENSG00000236643.1	9	124770123	124772927	AL354928.1	novel transcript	lncRNA	0.741917	2.57819	2.24734	1.14722	0.251291	NA	#VALUE!
ENSG00000266195.2	21	17506453	17506728	RN7SL163P	RNA, 7SL, cytoplasmic 163, pseudogene [Source:HGNC Symbol;Acc:HGNC:46179]	misc_RNA	0.741917	2.57819	2.24734	1.14722	0.251291	NA	#VALUE!
ENSG00000215867.4	1	111648291	111649544	KRT18P57	keratin 18 pseudogene 57 [Source:HGNC Symbol;Acc:HGNC:48884]	processed_pseudogene	0.930408	2.5781	2.19825	1.1728	0.240877	NA	#VALUE!
ENSG00000074803.20	15	48178438	48304078	SLC12A1	solute carrier family 12 member 1 [Source:HGNC Symbol;Acc:HGNC:10910]	protein_coding	0.471821	2.57802	3.04748	0.845953	0.397579	NA	#VALUE!
ENSG00000232065.1	3	196631498	196632587	LINC01063	long intergenic non-protein coding RNA 1063 [Source:HGNC Symbol;Acc:HGNC:49092]	lncRNA	1.15278	2.57778	2.04722	1.25916	0.207971	NA	#VALUE!
ENSG00000215231.8	5	4987789	5070314	LINC01020	long intergenic non-protein coding RNA 1020 [Source:HGNC Symbol;Acc:HGNC:27968]	lncRNA	0.51121	2.57778	3.52175	0.731959	0.464193	NA	#VALUE!
ENSG00000288071.1	6	80046715	80084776	AL591135.2	novel transcript	lncRNA	1.35678	2.57766	1.98661	1.29752	0.194453	NA	#VALUE!
ENSG00000232021.7	4	108167525	108258037	LEF1-AS1	LEF1 antisense RNA 1 [Source:HGNC Symbol;Acc:HGNC:40339]	lncRNA	4.06814	2.57705	1.35425	1.90294	0.0570485	0.194949	0.71008
ENSG00000286483.1	20	30281837	30282954	AL121762.1	novel transcript	lncRNA	2.59863	2.577	1.47186	1.75085	0.0799724	0.244742	0.611292
ENSG00000090776.6	X	68829021	68842160	EFNB1	ephrin B1 [Source:HGNC Symbol;Acc:HGNC:3226]	protein_coding	3.66196	2.57481	1.25101	2.05819	0.0395714	0.150456	0.822591
ENSG00000272874.1	20	267186	268857	AL034548.1	novel transcript	lncRNA	1.22611	2.57469	2.24531	1.14669	0.251508	NA	#VALUE!
ENSG00000214376.6	11	93818232	93850618	VSTM5	V-set and transmembrane domain containing 5 [Source:HGNC Symbol;Acc:HGNC:34443]	protein_coding	1.65085	2.57458	1.7871	1.44065	0.149683	NA	#VALUE!
ENSG00000172116.23	2	86815339	86861924	CD8B	CD8b molecule [Source:HGNC Symbol;Acc:HGNC:1707]	protein_coding	0.909437	2.57333	2.78666	0.923446	0.355775	NA	#VALUE!
ENSG00000264663.1	17	39835037	39836080	KRT8P34	keratin 8 pseudogene 34 [Source:HGNC Symbol;Acc:HGNC:39868]	processed_pseudogene	1.5925	2.57273	1.82593	1.409	0.158835	NA	#VALUE!
ENSG00000254431.1	8	125348196	125351416	AC084083.1	novel transcript	lncRNA	1.23793	2.57256	2.55198	1.00807	0.313423	NA	#VALUE!
ENSG00000233532.6	13	106374477	106384315	LINC00460	long intergenic non-protein coding RNA 460 [Source:HGNC Symbol;Acc:HGNC:42809]	lncRNA	1.22084	2.57175	1.90378	1.35087	0.176739	NA	#VALUE!
ENSG00000251455.1	4	151674483	151677893	AC092611.1	novel transcript, antisense to PET112L	lncRNA	1.67983	2.57092	1.99762	1.28699	0.198097	NA	#VALUE!
ENSG00000224307.2	9	129282458	129312665	AL161785.1	novel transcript	lncRNA	0.833505	2.57082	2.98345	0.861693	0.388857	NA	#VALUE!
ENSG00000158865.12	16	24845841	24911628	SLC5A11	solute carrier family 5 member 11 [Source:HGNC Symbol;Acc:HGNC:23091]	protein_coding	1.14535	2.57057	2.14569	1.19801	0.230912	NA	#VALUE!
ENSG00000124145.6	20	45325288	45348424	SDC4	syndecan 4 [Source:HGNC Symbol;Acc:HGNC:10661]	protein_coding	1.52682	2.57046	2.02474	1.26953	0.204253	NA	#VALUE!
ENSG00000253973.3	11	9004093	9067776	AC079296.1	novel transcript	lncRNA	4.21469	2.57034	1.06971	2.40284	0.0162683	0.0777171	1.10948
ENSG00000255545.8	11	134412284	134505665	B3GAT1-DT	B3GAT1 diverget transcript [Source:HGNC Symbol;Acc:HGNC:27449]	lncRNA	0.931567	2.56946	2.54254	1.01059	0.312213	NA	#VALUE!
ENSG00000144893.12	3	151085697	151437072	MED12L	mediator complex subunit 12L [Source:HGNC Symbol;Acc:HGNC:16050]	protein_coding	3.77292	2.56893	1.48807	1.72635	0.0842845	0.253782	0.59554
ENSG00000162631.20	1	107140007	107484923	NTNG1	netrin G1 [Source:HGNC Symbol;Acc:HGNC:23319]	protein_coding	0.568431	2.56834	2.98514	0.860376	0.389582	NA	#VALUE!
ENSG00000204580.13	6	30876421	30900156	DDR1	discoidin domain receptor tyrosine kinase 1 [Source:HGNC Symbol;Acc:HGNC:2730]	protein_coding	55.5378	2.56796	0.440183	5.83384	5.42e-09	1.64e-07	6.78516
ENSG00000101327.9	20	1978757	1994285	PDYN	prodynorphin [Source:HGNC Symbol;Acc:HGNC:8820]	protein_coding	0.990494	2.56651	2.29293	1.11932	0.263005	NA	#VALUE!
ENSG00000228923.1	22	24516508	24518386	AP000355.1	novel transcript	lncRNA	0.854425	2.56618	2.38442	1.07623	0.281826	NA	#VALUE!
ENSG00000130528.12	19	49151198	49155396	HRC	histidine rich calcium binding protein [Source:HGNC Symbol;Acc:HGNC:5178]	protein_coding	0.866252	2.56618	2.3844	1.07623	0.281822	NA	#VALUE!
ENSG00000287095.1	8	132702812	132722283	AF228727.1	novel transcript, antisense to TMEM71	lncRNA	1.01458	2.5655	2.61291	0.981855	0.326172	NA	#VALUE!
ENSG00000267136.1	18	13514520	13522888	AP005131.1	novel transcript, antisense C18orf1	lncRNA	0.938073	2.56542	2.64407	0.970257	0.331919	NA	#VALUE!
ENSG00000178386.13	19	44051367	44067999	ZNF223	zinc finger protein 223 [Source:HGNC Symbol;Acc:HGNC:13016]	protein_coding	0.424278	2.5654	3.75539	0.683125	0.494528	NA	#VALUE!
ENSG00000207457.1	22	41679711	41679817	RNU6-476P	RNA, U6 small nuclear 476, pseudogene [Source:HGNC Symbol;Acc:HGNC:47439]	snRNA	0.926246	2.56526	2.7135	0.94537	0.34447	NA	#VALUE!
ENSG00000260382.1	15	30882267	30883231	AC087481.1	transmembrane protein 183A (TMEM183A) pseudogene	processed_pseudogene	0.796892	2.56524	2.72347	0.941901	0.346243	NA	#VALUE!
ENSG00000175093.5	3	141051347	141148611	SPSB4	splA/ryanodine receptor domain and SOCS box containing 4 [Source:HGNC Symbol;Acc:HGNC:30630]	protein_coding	0.967068	2.56502	2.67482	0.958952	0.337583	NA	#VALUE!
ENSG00000235036.4	20	10612861	10614229	AL035456.1	pseudogene similar to DNAJ protein	processed_pseudogene	0.632056	2.56492	2.88229	0.889891	0.373525	NA	#VALUE!
ENSG00000141096.6	16	67975663	67980549	DPEP3	dipeptidase 3 [Source:HGNC Symbol;Acc:HGNC:23029]	protein_coding	0.620229	2.56492	2.88518	0.888999	0.374004	NA	#VALUE!
ENSG00000172594.13	6	122789049	122809720	SMPDL3A	sphingomyelin phosphodiesterase acid like 3A [Source:HGNC Symbol;Acc:HGNC:17389]	protein_coding	0.584318	2.56479	2.96007	0.866463	0.386236	NA	#VALUE!
ENSG00000101335.10	20	36541497	36551447	MYL9	myosin light chain 9 [Source:HGNC Symbol;Acc:HGNC:15754]	protein_coding	0.572491	2.56478	2.96182	0.865947	0.386519	NA	#VALUE!
ENSG00000256238.1	12	16399274	16402406	SUPT16HP1	SPT16 homolog, facilitates chromatin remodeling subunit pseudogene 1 [Source:HGNC Symbol;Acc:HGNC:31388]	processed_pseudogene	0.572491	2.56478	2.96182	0.865947	0.386519	NA	#VALUE!
ENSG00000278475.1	12	45789189	45789657	AC009464.1	novel transcript, sense intronic to ARID2	lncRNA	0.543724	2.56477	2.97361	0.862508	0.388408	NA	#VALUE!
ENSG00000272518.1	8	79956465	79957381	AC036214.2	novel transcript, sense intronic to MRPS28	lncRNA	8.20529	2.56453	0.796141	3.22119	0.00127658	0.0103221	1.98623
ENSG00000286156.1	2	94195806	94208379	BMS1P23	BMS1 pseudogene 23 [Source:HGNC Symbol;Acc:HGNC:55088]	transcribed_unprocessed_pseudogene	4.69803	2.56443	1.15739	2.2157	0.0267122	0.112538	0.9487
ENSG00000105877.18	7	21543039	21901839	DNAH11	dynein axonemal heavy chain 11 [Source:HGNC Symbol;Acc:HGNC:2942]	protein_coding	6.45995	2.56424	1.55092	1.65337	0.0982563	0.280033	0.552791
ENSG00000158516.12	7	130266863	130289798	CPA2	carboxypeptidase A2 [Source:HGNC Symbol;Acc:HGNC:2297]	protein_coding	0.613084	2.56415	3.4347	0.746541	0.455341	NA	#VALUE!
ENSG00000165092.13	9	72900671	73080442	ALDH1A1	aldehyde dehydrogenase 1 family member A1 [Source:HGNC Symbol;Acc:HGNC:402]	protein_coding	0.613084	2.56415	3.4347	0.746541	0.455341	NA	#VALUE!
ENSG00000197646.8	9	5510531	5571282	PDCD1LG2	programmed cell death 1 ligand 2 [Source:HGNC Symbol;Acc:HGNC:18731]	protein_coding	0.613084	2.56415	3.4347	0.746541	0.455341	NA	#VALUE!
ENSG00000169224.13	1	247507058	247577690	GCSAML	germinal center associated signaling and motility like [Source:HGNC Symbol;Acc:HGNC:29583]	protein_coding	0.555552	2.56411	3.47105	0.738713	0.460081	NA	#VALUE!
ENSG00000215217.7	5	7830378	7851151	C5orf49	chromosome 5 open reading frame 49 [Source:HGNC Symbol;Acc:HGNC:27028]	protein_coding	0.555552	2.56411	3.47105	0.738713	0.460081	NA	#VALUE!
ENSG00000163207.7	1	152908546	152911886	IVL	involucrin [Source:HGNC Symbol;Acc:HGNC:6187]	protein_coding	0.531897	2.56409	3.49488	0.73367	0.46315	NA	#VALUE!
ENSG00000243517.1	12	31251992	31252597	AC024940.2	ribosomal protein L13a (RPL13A) pseudogene	processed_pseudogene	0.531897	2.56409	3.49488	0.73367	0.46315	NA	#VALUE!
ENSG00000272864.1	1	74698769	74699333	AC135803.1	novel transcript	lncRNA	0.531897	2.56409	3.49488	0.73367	0.46315	NA	#VALUE!
ENSG00000286113.1	8	73879046	73882733	AC022868.1	long intergenic non-protein coding RNA 1617	lncRNA	0.531897	2.56409	3.49488	0.73367	0.46315	NA	#VALUE!
ENSG00000187984.13	9	92809568	92838457	ANKRD19P	ankyrin repeat domain 19, pseudogene [Source:HGNC Symbol;Acc:HGNC:22567]	transcribed_unprocessed_pseudogene	0.495986	2.56405	3.53691	0.72494	0.468489	NA	#VALUE!
ENSG00000265107.3	1	147756199	147773362	GJA5	gap junction protein alpha 5 [Source:HGNC Symbol;Acc:HGNC:4279]	protein_coding	0.495986	2.56405	3.53691	0.72494	0.468489	NA	#VALUE!
ENSG00000177519.4	2	153477338	153478762	RPRM	reprimo, TP53 dependent G2 arrest mediator homolog [Source:HGNC Symbol;Acc:HGNC:24201]	protein_coding	0.46722	2.56399	3.6044	0.711349	0.476868	NA	#VALUE!
[truncated: 34,818 more rows]

## Sheet: sg2vsControl_human
	chromosome_name	start_position	end_position	external_gene_name	description	gene_biotype	baseMean	log2FoldChange	lfcSE	stat	pvalue	padj	minuslog10padj
ENSG00000278996.1	21	8197620	8227646	FP671120.4	novel transcript	lncRNA	39.2794	9.25817	3.90738	2.36941	0.0178166	0.137184	0.862695
ENSG00000165949.12	14	94104836	94116698	IFI27	interferon alpha inducible protein 27 [Source:HGNC Symbol;Acc:HGNC:5397]	protein_coding	377.109	8.16651	0.780098	10.4686	1.2e-25	1.18e-22	21.9281
ENSG00000280634.1	12	125025434	125027410	THRIL	TNF and HNRNPL related immunoregulatory long non-coding RNA [Source:HGNC Symbol;Acc:HGNC:49503]	lncRNA	17.5497	7.51481	2.0795	3.61377	0.000301781	0.00728728	2.13743
ENSG00000152763.17	1	66812885	66924856	DNAI4	dynein axonemal intermediate chain 4 [Source:HGNC Symbol;Acc:HGNC:26252]	protein_coding	14.6919	7.00694	2.54547	2.75271	0.00591042	0.0653607	1.18468
ENSG00000177409.12	7	93130056	93148385	SAMD9L	sterile alpha motif domain containing 9 like [Source:HGNC Symbol;Acc:HGNC:1349]	protein_coding	454.355	6.57266	0.450817	14.5795	3.79e-48	1.12e-44	43.9508
ENSG00000267520.2	2	60925909	60931610	AC010733.1	novel transcript	lncRNA	7.61837	6.39275	3.91138	1.6344	NA	NA	#VALUE!
ENSG00000075043.19	20	63400208	63472677	KCNQ2	potassium voltage-gated channel subfamily Q member 2 [Source:HGNC Symbol;Acc:HGNC:6296]	protein_coding	8.27718	6.33686	1.47943	4.28333	1.84e-05	0.000753361	3.123
ENSG00000267135.2	19	15611623	15611909	AD000091.1	major histocompatibility complex, class I, F (HLA-F) pseudogene	processed_pseudogene	8.55003	6.28994	3.91172	1.60797	0.107842	0.399624	0.398348
ENSG00000129214.15	17	7613946	7633382	SHBG	sex hormone binding globulin [Source:HGNC Symbol;Acc:HGNC:10839]	protein_coding	4.72368	6.27931	1.83274	3.42619	0.000612121	NA	#VALUE!
ENSG00000236426.5	10	119330233	119336182	AL583824.1	novel transcript	lncRNA	6.93152	5.89574	1.3914	4.23726	2.26e-05	0.00090076	3.04539
ENSG00000185745.10	10	89392546	89406487	IFIT1	interferon induced protein with tetratricopeptide repeats 1 [Source:HGNC Symbol;Acc:HGNC:5407]	protein_coding	352.731	5.81384	0.565539	10.2802	8.66e-25	7.08e-22	21.15
ENSG00000279592.1	16	71859680	71860676	AC010653.2	novel transcript	TEC	4.4634	5.77829	1.81443	3.18464	0.00144935	NA	#VALUE!
ENSG00000229119.3	5	166382305	166382599	AC026403.1	60S acidic ribosomal protein (RPLP0) pseudogene	processed_pseudogene	3.39584	5.72339	3.91412	1.46224	0.143675	NA	#VALUE!
ENSG00000205592.15	12	40393395	40570832	MUC19	mucin 19, oligomeric [Source:HGNC Symbol;Acc:HGNC:14362]	protein_coding	6.3226	5.6549	1.8839	3.0017	0.00268473	0.038357	1.41616
ENSG00000275976.5	7	73048055	73053981	AC211476.3	speedy/RINGO cell cycle regulator family member E1 (SPDYE1) pseudogene	lncRNA	13.1963	5.64882	3.91451	1.44305	0.149008	0.471409	0.326602
ENSG00000270617.1	7	43866558	43906589	URGCP-MRPS24	URGCP-MRPS24 readthrough [Source:HGNC Symbol;Acc:HGNC:49188]	protein_coding	3.00328	5.55044	3.13522	1.77035	0.0766686	NA	#VALUE!
ENSG00000237289.10	15	43593054	43604901	CKMT1B	creatine kinase, mitochondrial 1B [Source:HGNC Symbol;Acc:HGNC:1995]	protein_coding	2.26751	5.47227	2.59286	2.11051	0.0348145	NA	#VALUE!
ENSG00000020577.14	14	54566117	54793315	SAMD4A	sterile alpha motif domain containing 4A [Source:HGNC Symbol;Acc:HGNC:23023]	protein_coding	5.90524	5.43187	1.49236	3.63978	0.000272875	0.00676674	2.16962
ENSG00000179403.12	1	1434861	1442882	VWA1	von Willebrand factor A domain containing 1 [Source:HGNC Symbol;Acc:HGNC:30910]	protein_coding	3.65606	5.4253	1.85622	2.92276	0.00346939	NA	#VALUE!
ENSG00000260105.6	17	42865922	42874369	AOC4P	amine oxidase copper containing 4, pseudogene [Source:HGNC Symbol;Acc:HGNC:48869]	transcribed_unprocessed_pseudogene	3.39472	5.42275	2.17614	2.49191	0.012706	NA	#VALUE!
ENSG00000249353.2	5	93682838	93683667	NPM1P27	nucleophosmin 1 pseudogene 27 [Source:HGNC Symbol;Acc:HGNC:45206]	processed_pseudogene	2.69325	5.38628	3.2367	1.66413	0.0960871	NA	#VALUE!
ENSG00000131142.14	19	8052318	8062660	CCL25	C-C motif chemokine ligand 25 [Source:HGNC Symbol;Acc:HGNC:10624]	protein_coding	16.3823	5.31483	1.28261	4.14377	3.42e-05	0.00126445	2.8981
ENSG00000132530.17	17	6755447	6775647	XAF1	XIAP associated factor 1 [Source:HGNC Symbol;Acc:HGNC:30932]	protein_coding	225.378	5.30858	0.46173	11.4972	1.36e-30	2.23e-27	26.6517
ENSG00000230593.3	11	3892398	3892887	PPIAP40	peptidylprolyl isomerase A pseudogene 40 [Source:HGNC Symbol;Acc:HGNC:53664]	processed_pseudogene	5.81862	5.23118	1.40724	3.71733	0.000201338	0.00520231	2.2838
ENSG00000128655.18	2	177623244	178072777	PDE11A	phosphodiesterase 11A [Source:HGNC Symbol;Acc:HGNC:8773]	protein_coding	4.2001	5.21439	2.04984	2.5438	0.0109655	NA	#VALUE!
ENSG00000236299.8	7	63888200	63900794	AC092634.4	novel transcript	lncRNA	4.72079	5.16014	1.72413	2.99289	0.00276345	NA	#VALUE!
ENSG00000137959.17	1	78619902	78646145	IFI44L	interferon induced protein 44 like [Source:HGNC Symbol;Acc:HGNC:17817]	protein_coding	491.657	5.14954	0.369359	13.9418	3.53e-44	8.66e-41	40.0625
ENSG00000137965.11	1	78649796	78664078	IFI44	interferon induced protein 44 [Source:HGNC Symbol;Acc:HGNC:16938]	protein_coding	117.208	5.11393	0.698303	7.32337	2.42e-13	6.48e-11	10.1884
ENSG00000259327.1	15	52116574	52122131	AC023906.3	novel transcript	lncRNA	2.77768	5.08933	1.92805	2.63963	0.0082996	NA	#VALUE!
ENSG00000100346.18	22	39570753	39689735	CACNA1I	calcium voltage-gated channel subunit alpha1 I [Source:HGNC Symbol;Acc:HGNC:1396]	protein_coding	15.7097	5.08115	1.3324	3.81354	0.000136992	0.00381455	2.41856
ENSG00000126709.16	1	27666064	27672212	IFI6	interferon alpha inducible protein 6 [Source:HGNC Symbol;Acc:HGNC:4054]	protein_coding	200.246	5.06733	0.518206	9.7786	1.39e-22	9.76e-20	19.0106
ENSG00000176020.9	3	49716829	49719684	AMIGO3	adhesion molecule with Ig like domain 3 [Source:HGNC Symbol;Acc:HGNC:24075]	protein_coding	2.12612	5.04547	2.02667	2.48954	0.0127908	NA	#VALUE!
ENSG00000119917.15	10	89327307	89377473	IFIT3	interferon induced protein with tetratricopeptide repeats 3 [Source:HGNC Symbol;Acc:HGNC:5411]	protein_coding	808.081	5.03014	0.338458	14.8619	5.82e-50	2.14e-46	45.6696
ENSG00000214872.8	11	57542641	57550274	SMTNL1	smoothelin like 1 [Source:HGNC Symbol;Acc:HGNC:32394]	protein_coding	6.43142	5.00528	1.40775	3.55551	0.000377252	0.00872358	2.05931
ENSG00000265287.2	17	28607963	28609730	AC005726.4	novel transcript, antisense to novel protein	lncRNA	2.96373	4.99505	2.45587	2.03392	0.0419596	NA	#VALUE!
ENSG00000270316.1	10	102854272	102901899	BORCS7-ASMT	BORCS7-ASMT readthrough (NMD candidate) [Source:HGNC Symbol;Acc:HGNC:49183]	protein_coding	2.03163	4.98678	3.43951	1.44985	0.147099	NA	#VALUE!
ENSG00000133328.4	11	63552770	63563379	PLAAT2	phospholipase A and acyltransferase 2 [Source:HGNC Symbol;Acc:HGNC:17824]	protein_coding	16.7734	4.95392	1.3114	3.77759	0.000158351	0.00428771	2.36777
ENSG00000235499.1	2	73985132	73986343	AC073046.1	novel transcript (LOC100132318)	lncRNA	3.14957	4.94566	1.71835	2.87814	0.00400022	NA	#VALUE!
ENSG00000257366.1	16	16308542	16310000	AC138969.2	microRNA 3180-2	lncRNA	1.96725	4.93909	2.69492	1.83274	0.0668412	NA	#VALUE!
ENSG00000163673.7	3	36712422	36764349	DCLK3	doublecortin like kinase 3 [Source:HGNC Symbol;Acc:HGNC:19005]	protein_coding	3.51478	4.93517	2.27774	2.1667	0.0302581	NA	#VALUE!
ENSG00000196358.11	9	132161676	132244526	NTNG2	netrin G2 [Source:HGNC Symbol;Acc:HGNC:14288]	protein_coding	4.53548	4.91297	2.14011	2.29566	0.0216952	NA	#VALUE!
ENSG00000269590.1	19	12664828	12669397	AC010422.5	novel protein	protein_coding	3.36199	4.84321	3.92031	1.23542	0.216676	NA	#VALUE!
ENSG00000144785.8	12	56285916	56316059	AC073896.1	novel protein	protein_coding	5.04381	4.83901	1.76214	2.74609	0.00603102	NA	#VALUE!
ENSG00000258984.5	2	237967014	238099412	UBE2F-SCLY	UBE2F-SCLY readthrough (NMD candidate) [Source:HGNC Symbol;Acc:HGNC:48339]	protein_coding	1.80765	4.82056	2.79408	1.72528	0.0844771	NA	#VALUE!
ENSG00000286696.1	15	74429445	74431449	AC090826.3	novel transcript, antisense to SEMA7A	lncRNA	4.80537	4.81618	1.46482	3.2879	0.00100939	NA	#VALUE!
ENSG00000196878.15	1	209614870	209652425	LAMB3	laminin subunit beta 3 [Source:HGNC Symbol;Acc:HGNC:6490]	protein_coding	3.48653	4.79075	1.64567	2.91112	0.00360133	NA	#VALUE!
ENSG00000198753.12	X	153764196	153779346	PLXNB3	plexin B3 [Source:HGNC Symbol;Acc:HGNC:9105]	protein_coding	4.37285	4.77579	1.97518	2.41791	0.01561	NA	#VALUE!
ENSG00000128591.16	7	128830406	128859274	FLNC	filamin C [Source:HGNC Symbol;Acc:HGNC:3756]	protein_coding	3.97495	4.76275	1.86888	2.54845	0.0108204	NA	#VALUE!
ENSG00000288602.1	8	66667596	66860472	C8orf44-SGK3	C8orf44-SGK3 readthrough [Source:NCBI gene (formerly Entrezgene);Acc:100533105]	protein_coding	2.20373	4.75745	2.01202	2.36451	0.0180539	NA	#VALUE!
ENSG00000242288.9	10	73674295	73730466	BMS1P4-AGAP5	BMS1P4-AGAP5 readthough [Source:NCBI gene (formerly Entrezgene);Acc:113939925]	lncRNA	3.55016	4.7437	2.06436	2.29791	0.0215671	NA	#VALUE!
ENSG00000230955.1	1	37860697	37861580	AL929472.2	novel transcript	lncRNA	2.52284	4.73815	2.47858	1.91164	0.0559224	NA	#VALUE!
ENSG00000258186.2	16	21519830	21520365	SLC7A5P2	solute carrier family 7 member 5 pseudogene 2 [Source:HGNC Symbol;Acc:HGNC:24951]	transcribed_processed_pseudogene	1.6831	4.71899	3.60046	1.31066	0.189971	NA	#VALUE!
ENSG00000259375.1	15	85579046	85580178	AC087286.3	novel transcript, antisense to AKAP13	lncRNA	4.3533	4.71803	3.92153	1.20311	0.228934	NA	#VALUE!
ENSG00000133083.15	13	35768652	36131382	DCLK1	doublecortin like kinase 1 [Source:HGNC Symbol;Acc:HGNC:2700]	protein_coding	3.13975	4.69578	2.32752	2.01751	0.0436428	NA	#VALUE!
ENSG00000181722.17	3	114314500	115147288	ZBTB20	zinc finger and BTB domain containing 20 [Source:HGNC Symbol;Acc:HGNC:13503]	protein_coding	15.1211	4.69357	2.38127	1.97103	0.0487203	0.255418	0.592749
ENSG00000265257.5	18	9102736	9254346	AP005263.1	novel transcript	lncRNA	1.96058	4.67399	3.07179	1.52159	0.128113	NA	#VALUE!
ENSG00000092054.13	14	23412740	23435660	MYH7	myosin heavy chain 7 [Source:HGNC Symbol;Acc:HGNC:7577]	protein_coding	5.83592	4.66686	1.39648	3.34188	0.00083213	0.0161706	1.79128
ENSG00000178965.14	1	74568117	74673792	ERICH3	glutamate rich 3 [Source:HGNC Symbol;Acc:HGNC:25346]	protein_coding	21.6179	4.65902	1.37779	3.38152	0.000720858	0.0144663	1.83964
ENSG00000205277.9	7	100969623	101018949	MUC12	mucin 12, cell surface associated [Source:HGNC Symbol;Acc:HGNC:7510]	protein_coding	3.11731	4.65768	2.15659	2.15974	0.0307929	NA	#VALUE!
ENSG00000172058.16	5	70900669	70918530	SERF1A	small EDRK-rich factor 1A [Source:HGNC Symbol;Acc:HGNC:10755]	protein_coding	3.36723	4.65113	3.92223	1.18584	0.235687	NA	#VALUE!
ENSG00000274512.5	17	37977972	37989048	TBC1D3L	TBC1 domain family member 3L [Source:HGNC Symbol;Acc:HGNC:51246]	protein_coding	3.3216	4.62435	3.92265	1.17889	0.238443	NA	#VALUE!
ENSG00000119922.11	10	89283694	89309271	IFIT2	interferon induced protein with tetratricopeptide repeats 2 [Source:HGNC Symbol;Acc:HGNC:5409]	protein_coding	314.924	4.6032	0.476459	9.66127	4.4e-22	2.95e-19	18.5302
ENSG00000085741.13	11	76186325	76210736	WNT11	Wnt family member 11 [Source:HGNC Symbol;Acc:HGNC:12776]	protein_coding	4.31697	4.56687	1.847	2.4726	0.0134136	NA	#VALUE!
ENSG00000145362.20	4	112818032	113384221	ANK2	ankyrin 2 [Source:HGNC Symbol;Acc:HGNC:493]	protein_coding	5.14186	4.55423	1.52568	2.98506	0.00283527	NA	#VALUE!
ENSG00000162692.12	1	100719742	100739045	VCAM1	vascular cell adhesion molecule 1 [Source:HGNC Symbol;Acc:HGNC:12663]	protein_coding	3.76629	4.52568	1.49266	3.03196	0.00242969	NA	#VALUE!
ENSG00000261465.7	16	19062144	19067691	AC099518.4	novel transcript, antisense to TMC7 and COQ7	lncRNA	17.4138	4.51948	2.28648	1.97661	0.0480859	0.253237	0.596472
ENSG00000229321.2	2	206798325	206926876	AC008269.1	novel transcript	lncRNA	7.07508	4.49952	1.40456	3.20352	0.0013576	0.0231989	1.63453
ENSG00000256364.1	12	120697124	120699541	AC069234.2	novel transcript, antisense to MLEC	lncRNA	6.28962	4.49109	1.6681	2.69233	0.00709546	0.0739676	1.13096
ENSG00000226890.1	16	1625628	1626160	Z97652.1	novel transcript, antisense to CRAMP1L	lncRNA	1.97514	4.48416	2.09928	2.13605	0.0326756	NA	#VALUE!
ENSG00000235618.8	10	50021182	50067803	FAM21EP	family with sequence similarity 21 member E, pseudogene [Source:HGNC Symbol;Acc:HGNC:45010]	transcribed_unprocessed_pseudogene	2.47679	4.48393	1.68394	2.66276	0.00775023	NA	#VALUE!
ENSG00000157404.16	4	54657918	54740715	KIT	KIT proto-oncogene, receptor tyrosine kinase [Source:HGNC Symbol;Acc:HGNC:6342]	protein_coding	2.03176	4.47862	1.97071	2.27259	0.023051	NA	#VALUE!
ENSG00000121858.11	3	172505508	172523475	TNFSF10	TNF superfamily member 10 [Source:HGNC Symbol;Acc:HGNC:11925]	protein_coding	122.286	4.46633	0.583294	7.65709	1.9e-14	6.37e-12	11.1959
ENSG00000268902.3	X	152708261	152714549	CSAG2	CSAG family member 2 [Source:HGNC Symbol;Acc:HGNC:16847]	protein_coding	1.51986	4.46551	2.74175	1.62871	0.103375	NA	#VALUE!
ENSG00000285085.1	6	32150495	32154373	AL662884.4	novel protein	protein_coding	2.18948	4.45499	1.82112	2.44629	0.0144333	NA	#VALUE!
ENSG00000277067.4	21	7048891	7087229	CU634019.1	uncharacterized LOC102724843 [Source:NCBI gene (formerly Entrezgene);Acc:102724843]	lncRNA	2.73054	4.43359	3.04508	1.45598	0.145397	NA	#VALUE!
ENSG00000233237.8	6	71343427	71420745	LINC00472	long intergenic non-protein coding RNA 472 [Source:HGNC Symbol;Acc:HGNC:21380]	lncRNA	3.15908	4.43048	1.9147	2.31393	0.0206716	NA	#VALUE!
ENSG00000112139.17	6	37630679	37699306	MDGA1	MAM domain containing glycosylphosphatidylinositol anchor 1 [Source:HGNC Symbol;Acc:HGNC:19267]	protein_coding	3.28094	4.40655	1.99748	2.20605	0.0273806	NA	#VALUE!
ENSG00000244270.1	14	49577392	49577794	RPL32P29	ribosomal protein L32 pseudogene 29 [Source:HGNC Symbol;Acc:HGNC:35771]	processed_pseudogene	2.88192	4.40413	1.92265	2.29065	0.0219834	NA	#VALUE!
ENSG00000124256.15	20	57603846	57620576	ZBP1	Z-DNA binding protein 1 [Source:HGNC Symbol;Acc:HGNC:16176]	protein_coding	116.724	4.38143	0.515794	8.49453	1.99e-17	9.15e-15	14.0386
ENSG00000176845.13	17	83079609	83095122	METRNL	meteorin like, glial cell differentiation regulator [Source:HGNC Symbol;Acc:HGNC:27584]	protein_coding	3.61627	4.36834	1.52162	2.87085	0.00409375	NA	#VALUE!
ENSG00000249773.3	7	55887277	55955239	AC092647.5	novel zinc finger protein 713 (ZNF713) and mitochondrial ribosomal protein S17 (MRPS17) protein	protein_coding	1.58224	4.36038	2.1084	2.0681	0.0386303	NA	#VALUE!
ENSG00000226004.1	6	137943079	137945802	LINC02528	long intergenic non-protein coding RNA 2528 [Source:HGNC Symbol;Acc:HGNC:53554]	lncRNA	3.89135	4.35808	1.49399	2.91708	0.0035333	NA	#VALUE!
ENSG00000145975.15	6	4049434	4087344	FAM217A	family with sequence similarity 217 member A [Source:HGNC Symbol;Acc:HGNC:21362]	protein_coding	2.36716	4.35373	2.49704	1.74356	0.0812359	NA	#VALUE!
ENSG00000278250.1	12	120018900	120019261	Metazoa_SRP	Metazoan signal recognition particle RNA [Source:RFAM;Acc:RF00017]	misc_RNA	2.12221	4.35103	3.13463	1.38805	0.165121	NA	#VALUE!
ENSG00000159625.15	16	57694793	57731805	DRC7	dynein regulatory complex subunit 7 [Source:HGNC Symbol;Acc:HGNC:25289]	protein_coding	2.01095	4.34993	1.82248	2.38682	0.0169948	NA	#VALUE!
ENSG00000178464.6	19	12643275	12643919	RPL10P16	ribosomal protein L10 pseudogene 16 [Source:HGNC Symbol;Acc:HGNC:36882]	processed_pseudogene	1.26381	4.30169	2.37566	1.81073	0.0701822	NA	#VALUE!
ENSG00000154227.14	15	100400395	100544995	CERS3	ceramide synthase 3 [Source:HGNC Symbol;Acc:HGNC:23752]	protein_coding	3.36	4.29836	1.56084	2.75388	0.00588931	NA	#VALUE!
ENSG00000162772.17	1	212565334	212620777	ATF3	activating transcription factor 3 [Source:HGNC Symbol;Acc:HGNC:785]	protein_coding	4.52676	4.27999	1.43661	2.97923	0.0028897	NA	#VALUE!
ENSG00000256582.1	12	9704077	9709350	LINC02390	long intergenic non-protein coding RNA 2390 [Source:HGNC Symbol;Acc:HGNC:53317]	lncRNA	1.87748	4.25	1.72908	2.45795	0.0139731	NA	#VALUE!
ENSG00000165105.10	9	82979590	83063177	RASEF	RAS and EF-hand domain containing [Source:HGNC Symbol;Acc:HGNC:26464]	protein_coding	3.50115	4.24989	1.64323	2.5863	0.0097013	NA	#VALUE!
ENSG00000219529.2	11	77813319	77813676	AP000580.1	ribosomal protein S20 (RPS20) pseudogene	processed_pseudogene	4.81303	4.22632	1.46234	2.8901	0.00385113	NA	#VALUE!
ENSG00000155367.15	1	112709994	112715477	PPM1J	protein phosphatase, Mg2+/Mn2+ dependent 1J [Source:HGNC Symbol;Acc:HGNC:20785]	protein_coding	4.38095	4.21765	1.51823	2.778	0.0054694	NA	#VALUE!
ENSG00000250731.1	19	53479350	53480091	TPM3P6	tropomyosin 3 pseudogene 6 [Source:HGNC Symbol;Acc:HGNC:39169]	processed_pseudogene	1.86924	4.20529	1.97517	2.12908	0.0332475	NA	#VALUE!
ENSG00000267532.5	17	7015818	7019659	MIR497HG	mir-497-195 cluster host gene [Source:HGNC Symbol;Acc:HGNC:39523]	lncRNA	2.32506	4.20495	2.22524	1.88966	0.0588037	NA	#VALUE!
ENSG00000272341.1	6	16764346	16766883	AL137003.1	novel transcript	lncRNA	2.18086	4.19529	1.73507	2.41794	0.0156087	NA	#VALUE!
ENSG00000169402.15	7	6754109	6799365	RSPH10B2	radial spoke head 10 homolog B2 [Source:HGNC Symbol;Acc:HGNC:34385]	protein_coding	0.868566	4.18288	2.864	1.4605	0.144152	NA	#VALUE!
ENSG00000257663.1	12	52076841	52082084	AC025259.1	novel transcript, antisense to C12orf44	lncRNA	4.69113	4.18185	3.92817	1.06458	0.287066	NA	#VALUE!
ENSG00000277991.4	21	7669397	7681742	FP236241.1	uncharacterized LOC102723360 [Source:NCBI gene (formerly Entrezgene);Acc:102723360]	lncRNA	2.22376	4.17947	1.88085	2.22212	0.0262755	NA	#VALUE!
ENSG00000285338.1	11	6610883	6616594	AC091564.7	novel transcript	lncRNA	2.76711	4.17845	2.53413	1.64887	0.099175	NA	#VALUE!
ENSG00000285933.1	11	71745331	71747051	AP003498.2	novel transcript	lncRNA	1.76953	4.16805	1.89398	2.20069	0.0277581	NA	#VALUE!
ENSG00000275152.5	17	35976493	35981497	CCL16	C-C motif chemokine ligand 16 [Source:HGNC Symbol;Acc:HGNC:10614]	protein_coding	4.35734	4.168	1.42287	2.92929	0.00339733	NA	#VALUE!
ENSG00000272821.1	22	50523926	50524780	U62317.1	novel transcript, antisense to SCO2	lncRNA	1.14756	4.16753	3.92838	1.06088	0.288745	NA	#VALUE!
ENSG00000119943.13	10	98383565	98415182	PYROXD2	pyridine nucleotide-disulphide oxidoreductase domain 2 [Source:HGNC Symbol;Acc:HGNC:23517]	protein_coding	1.86938	4.15907	2.14954	1.93486	0.053007	NA	#VALUE!
ENSG00000080854.16	11	133896438	133956968	IGSF9B	immunoglobulin superfamily member 9B [Source:HGNC Symbol;Acc:HGNC:32326]	protein_coding	4.97018	4.14668	1.28574	3.22513	0.00125915	NA	#VALUE!
ENSG00000151689.13	2	190343570	190371665	INPP1	inositol polyphosphate-1-phosphatase [Source:HGNC Symbol;Acc:HGNC:6071]	protein_coding	3.09167	4.14407	1.81559	2.28249	0.0224603	NA	#VALUE!
ENSG00000171246.6	17	80466834	80477843	NPTX1	neuronal pentraxin 1 [Source:HGNC Symbol;Acc:HGNC:7952]	protein_coding	3.66737	4.14365	2.04382	2.02741	0.0426204	NA	#VALUE!
ENSG00000161133.17	22	20350578	20377251	USP41	ubiquitin specific peptidase 41 [Source:HGNC Symbol;Acc:HGNC:20070]	protein_coding	2.81932	4.13335	2.60967	1.58386	0.113227	NA	#VALUE!
ENSG00000256637.7	2	103874310	104077778	LINC01965	long intergenic non-protein coding RNA 1965 [Source:HGNC Symbol;Acc:HGNC:52790]	lncRNA	1.72478	4.13272	2.05931	2.00684	0.0447662	NA	#VALUE!
ENSG00000232234.4	6	8102711	8343139	AL355499.1	novel transcript	lncRNA	2.91892	4.12823	1.64618	2.50776	0.0121499	NA	#VALUE!
ENSG00000188282.12	2	218034960	218090581	RUFY4	RUN and FYVE domain containing 4 [Source:HGNC Symbol;Acc:HGNC:24804]	protein_coding	8.80877	4.09488	1.43469	2.85419	0.00431469	0.0529187	1.27639
ENSG00000154080.14	18	26906481	27185308	CHST9	carbohydrate sulfotransferase 9 [Source:HGNC Symbol;Acc:HGNC:19898]	protein_coding	2.01673	4.08841	1.99481	2.04953	0.0404106	NA	#VALUE!
ENSG00000249116.1	5	1883966	1884649	IRX4-AS1	IRX4 antisense RNA 1 [Source:HGNC Symbol;Acc:HGNC:40305]	lncRNA	3.14499	4.08741	1.61613	2.52913	0.0114345	NA	#VALUE!
ENSG00000284717.1	8	8714055	8719536	AC087269.2	novel lipoprotein receptor-related protein pseudogene	unitary_pseudogene	1.20452	4.08398	2.16287	1.88823	0.0589955	NA	#VALUE!
ENSG00000050767.18	5	178237476	178590393	COL23A1	collagen type XXIII alpha 1 chain [Source:HGNC Symbol;Acc:HGNC:22990]	protein_coding	2.02847	4.07667	2.1373	1.90739	0.0564701	NA	#VALUE!
ENSG00000138496.16	3	122527924	122564577	PARP9	poly(ADP-ribose) polymerase family member 9 [Source:HGNC Symbol;Acc:HGNC:24118]	protein_coding	25.4832	4.06429	1.02322	3.97205	7.13e-05	0.00228468	2.64118
ENSG00000196141.14	2	200305881	200482264	SPATS2L	spermatogenesis associated serine rich 2 like [Source:HGNC Symbol;Acc:HGNC:24574]	protein_coding	107.246	4.05537	0.443374	9.14661	5.87e-20	3.46e-17	16.4609
ENSG00000245384.2	4	104490849	104734546	CXXC4-AS1	CXXC4 antisense RNA 1 [Source:HGNC Symbol;Acc:HGNC:41054]	lncRNA	2.96017	4.0426	1.56512	2.58293	0.00979653	NA	#VALUE!
ENSG00000255556.2	8	12378679	12380265	AC087203.2	ubiquitin specific peptidase 17-like 2 (USP17L2) pseudogene	processed_pseudogene	2.19607	4.03689	1.80167	2.24063	0.0250498	NA	#VALUE!
ENSG00000196796.5	16	29038655	29052726	NPIPB10P	nuclear pore complex interacting protein family, member B10, pseudogene [Source:HGNC Symbol;Acc:HGNC:37455]	unprocessed_pseudogene	2.87278	4.0308	1.60805	2.50663	0.0121888	NA	#VALUE!
ENSG00000162654.9	1	89181144	89198942	GBP4	guanylate binding protein 4 [Source:HGNC Symbol;Acc:HGNC:20480]	protein_coding	167.437	4.02521	0.382238	10.5306	6.24e-26	7.07e-23	22.1506
ENSG00000075426.12	2	28392448	28417317	FOSL2	FOS like 2, AP-1 transcription factor subunit [Source:HGNC Symbol;Acc:HGNC:3798]	protein_coding	9.4931	4.01394	1.27167	3.15642	0.00159717	0.0264043	1.57832
ENSG00000273139.1	22	20320739	20321203	AC007663.3	novel transcript	lncRNA	2.07246	4.00479	1.67251	2.39448	0.0166438	NA	#VALUE!
ENSG00000255432.1	11	62649694	62665178	AP001458.2	novel protein	protein_coding	1.01267	3.98641	3.2762	1.21678	0.223689	NA	#VALUE!
ENSG00000138823.14	4	99564081	99623997	MTTP	microsomal triglyceride transfer protein [Source:HGNC Symbol;Acc:HGNC:7467]	protein_coding	8.29379	3.97941	1.36452	2.91635	0.00354157	0.0464689	1.33284
ENSG00000253366.3	5	70751184	70795914	GUSBP16	GUSB pseudogene 16 [Source:HGNC Symbol;Acc:HGNC:54498]	unprocessed_pseudogene	1.12531	3.96465	3.42104	1.1589	0.246496	NA	#VALUE!
ENSG00000159904.11	7	5121239	5144546	ZNF890P	zinc finger protein 890, pseudogene [Source:HGNC Symbol;Acc:HGNC:38691]	transcribed_unprocessed_pseudogene	2.77681	3.96345	1.985	1.9967	0.0458577	NA	#VALUE!
ENSG00000146648.19	7	55019017	55211628	EGFR	epidermal growth factor receptor [Source:HGNC Symbol;Acc:HGNC:3236]	protein_coding	2.43959	3.95351	1.73516	2.27847	0.0226983	NA	#VALUE!
ENSG00000215910.7	1	11761787	11789585	C1orf167	chromosome 1 open reading frame 167 [Source:HGNC Symbol;Acc:HGNC:25262]	protein_coding	1.25853	3.93867	2.89826	1.35898	0.174154	NA	#VALUE!
ENSG00000215354.9	8	8019429	8024652	FAM90A24P	family with sequence similarity 90 member A24, pseudogene [Source:HGNC Symbol;Acc:HGNC:32272]	transcribed_unprocessed_pseudogene	3.51161	3.92297	1.55282	2.52634	0.0115257	NA	#VALUE!
ENSG00000229023.1	2	190992639	190993567	RAB1AP1	RAB1A pseudogene 1 [Source:HGNC Symbol;Acc:HGNC:54644]	processed_pseudogene	4.66361	3.91131	1.4592	2.68044	0.00735249	NA	#VALUE!
ENSG00000138769.11	4	75576496	75630716	CDKL2	cyclin dependent kinase like 2 [Source:HGNC Symbol;Acc:HGNC:1782]	protein_coding	2.47242	3.90653	1.77009	2.20696	0.0273168	NA	#VALUE!
ENSG00000213152.5	12	112301870	112302663	RPL7AP60	ribosomal protein L7a pseudogene 60 [Source:HGNC Symbol;Acc:HGNC:35859]	processed_pseudogene	1.18786	3.90196	2.31871	1.68281	0.0924116	NA	#VALUE!
ENSG00000122786.20	7	134744252	134970729	CALD1	caldesmon 1 [Source:HGNC Symbol;Acc:HGNC:1441]	protein_coding	11.241	3.89162	1.33032	2.92533	0.00344096	0.0456625	1.34044
ENSG00000134757.5	18	31447741	31478702	DSG3	desmoglein 3 [Source:HGNC Symbol;Acc:HGNC:3050]	protein_coding	2.21982	3.88455	1.71589	2.26387	0.0235822	NA	#VALUE!
ENSG00000135406.14	12	49293252	49298686	PRPH	peripherin [Source:HGNC Symbol;Acc:HGNC:9461]	protein_coding	2.00432	3.86521	1.78535	2.16496	0.0303906	NA	#VALUE!
ENSG00000125089.17	4	8182072	8241803	SH3TC1	SH3 domain and tetratricopeptide repeats 1 [Source:HGNC Symbol;Acc:HGNC:26009]	protein_coding	5.45771	3.86512	1.11089	3.47931	0.000502714	NA	#VALUE!
ENSG00000153789.13	16	85098358	85112472	CIBAR2	CBY1 interacting BAR domain containing 2 [Source:HGNC Symbol;Acc:HGNC:24781]	protein_coding	1.44469	3.86421	2.04663	1.88808	0.0590152	NA	#VALUE!
ENSG00000285565.1	6	31828834	31839719	AL671762.1	novel transcript	lncRNA	0.936784	3.85792	3.93354	0.980776	0.326703	NA	#VALUE!
ENSG00000008323.15	12	6310436	6328506	PLEKHG6	pleckstrin homology and RhoGEF domain containing G6 [Source:HGNC Symbol;Acc:HGNC:25562]	protein_coding	9.56939	3.85772	1.20322	3.20617	0.00134515	0.0230932	1.63652
ENSG00000183833.16	3	119703022	119767102	CFAP91	cilia and flagella associated protein 91 [Source:HGNC Symbol;Acc:HGNC:24010]	protein_coding	1.7053	3.85649	2.23127	1.72838	0.0839193	NA	#VALUE!
ENSG00000258666.1	14	100333790	100354061	AL157871.4	novel transcript, antisense to WARS	lncRNA	2.79607	3.85342	3.01906	1.27637	0.201826	NA	#VALUE!
ENSG00000103888.17	15	80779343	80951776	CEMIP	cell migration inducing hyaluronidase 1 [Source:HGNC Symbol;Acc:HGNC:29213]	protein_coding	6.63332	3.83855	0.973988	3.94106	8.11e-05	0.00253162	2.5966
ENSG00000235601.1	9	93955597	93959140	BARX1-DT	BARX1 divergent transcript [Source:HGNC Symbol;Acc:HGNC:50673]	lncRNA	2.53511	3.83796	2.01103	1.90845	0.0563325	NA	#VALUE!
ENSG00000230825.2	7	7255154	7278071	AC005532.1	novel transcript	lncRNA	1.14491	3.83496	2.5492	1.50438	0.132484	NA	#VALUE!
ENSG00000239377.1	7	150379854	150383885	ZNF775-AS1	ZNF775 antisense RNA 1 [Source:HGNC Symbol;Acc:HGNC:41202]	lncRNA	3.51629	3.82907	1.48395	2.58032	0.00987086	NA	#VALUE!
ENSG00000169245.6	4	76021118	76023497	CXCL10	C-X-C motif chemokine ligand 10 [Source:HGNC Symbol;Acc:HGNC:10637]	protein_coding	99.4583	3.82706	0.586229	6.52827	6.65e-11	1.07e-08	7.97062
ENSG00000283317.1	1	161433444	161440996	AL831711.1	novel transcript	lncRNA	2.0697	3.82601	1.72058	2.22368	0.0261699	NA	#VALUE!
ENSG00000163563.8	1	158831351	158849506	MNDA	myeloid cell nuclear differentiation antigen [Source:HGNC Symbol;Acc:HGNC:7183]	protein_coding	7.91172	3.82564	1.43626	2.66361	0.00773071	0.0783712	1.10584
ENSG00000279805.1	22	36137430	36139350	Z95114.3	TEC	TEC	4.1353	3.82478	1.52126	2.51422	0.0119296	NA	#VALUE!
ENSG00000154059.11	18	24426634	24453531	IMPACT	impact RWD domain protein [Source:HGNC Symbol;Acc:HGNC:20387]	protein_coding	1.58655	3.82168	2.32297	1.64517	0.0999346	NA	#VALUE!
ENSG00000138642.15	4	88378739	88443097	HERC6	HECT and RLD domain containing E3 ubiquitin protein ligase family member 6 [Source:HGNC Symbol;Acc:HGNC:26072]	protein_coding	3.97103	3.82115	1.58387	2.41254	0.015842	NA	#VALUE!
ENSG00000223812.8	3	191425493	191591097	AC073365.1	novel transcript	lncRNA	1.34917	3.81918	2.42838	1.57272	0.115783	NA	#VALUE!
ENSG00000268434.5	19	45779437	45785973	AC011530.1	novel protein	protein_coding	1.06124	3.81862	2.75011	1.38853	0.164975	NA	#VALUE!
ENSG00000278794.1	17	1101007	1101273	Metazoa_SRP	Metazoan signal recognition particle RNA [Source:RFAM;Acc:RF00017]	misc_RNA	1.12829	3.80375	2.2794	1.66875	0.0951672	NA	#VALUE!
ENSG00000243978.8	X	110358816	110456334	RTL9	retrotransposon Gag like 9 [Source:HGNC Symbol;Acc:HGNC:29245]	protein_coding	1.13819	3.80013	2.50985	1.51409	0.130004	NA	#VALUE!
ENSG00000258660.1	14	73698103	73700351	AC006146.1	novel transcript, antisense to DNAL1	lncRNA	3.77986	3.79597	2.00141	1.89665	0.0578745	NA	#VALUE!
ENSG00000169994.18	2	127535802	127637729	MYO7B	myosin VIIB [Source:HGNC Symbol;Acc:HGNC:7607]	protein_coding	2.98622	3.79348	2.38647	1.58958	0.11193	NA	#VALUE!
ENSG00000145934.16	5	167284799	168264157	TENM2	teneurin transmembrane protein 2 [Source:HGNC Symbol;Acc:HGNC:29943]	protein_coding	2.7511	3.79253	1.95935	1.93561	0.0529158	NA	#VALUE!
ENSG00000258225.1	12	78052181	78091737	AC073571.1	novel transcript, antisense to NAV3	lncRNA	8.89956	3.78216	1.69327	2.23365	0.0255063	0.171581	0.765531
ENSG00000261765.1	16	71881553	71882273	AC009127.1	novel transcript	lncRNA	4.10122	3.78109	1.44949	2.60858	0.00909199	NA	#VALUE!
ENSG00000167178.16	15	74100311	74138540	ISLR2	immunoglobulin superfamily containing leucine rich repeat 2 [Source:HGNC Symbol;Acc:HGNC:29286]	protein_coding	24.684	3.7799	1.02673	3.68149	0.000231874	0.00587865	2.23072
ENSG00000225886.3	1	27669468	27703063	AL445490.1	novel transcript, antisense to IFI6	lncRNA	8.57752	3.77769	1.3261	2.84871	0.00438965	0.0535387	1.27133
ENSG00000231674.1	13	90890954	90926597	LINC00410	long intergenic non-protein coding RNA 410 [Source:HGNC Symbol;Acc:HGNC:42742]	lncRNA	1.50976	3.76952	1.88205	2.00288	0.0451902	NA	#VALUE!
ENSG00000279298.1	22	25251523	25252602	Z99916.3	novel transcript	lncRNA	2.03473	3.75661	1.77928	2.11131	0.0347456	NA	#VALUE!
ENSG00000173193.15	3	122680839	122730840	PARP14	poly(ADP-ribose) polymerase family member 14 [Source:HGNC Symbol;Acc:HGNC:29232]	protein_coding	41.3538	3.7453	0.67602	5.54022	3.02e-08	2.93e-06	5.53313
ENSG00000125430.9	17	14301081	14349404	HS3ST3B1	heparan sulfate-glucosamine 3-sulfotransferase 3B1 [Source:HGNC Symbol;Acc:HGNC:5198]	protein_coding	0.852946	3.74033	2.81297	1.32967	0.183626	NA	#VALUE!
ENSG00000182272.12	11	369499	382117	B4GALNT4	beta-1,4-N-acetyl-galactosaminyltransferase 4 [Source:HGNC Symbol;Acc:HGNC:26315]	protein_coding	1.33998	3.7379	2.35108	1.58987	0.111865	NA	#VALUE!
ENSG00000236814.1	8	56050038	56051207	AC046176.1	proteasome (prosome, macropain) 26S subunit, ATPase, 6 (PSMC6) pseudogene	processed_pseudogene	2.28494	3.73728	2.00567	1.86336	0.0624117	NA	#VALUE!
ENSG00000256654.4	12	4909867	5026012	AC005906.2	novel transcript, sense overlapping KCNA1	lncRNA	1.30007	3.72859	1.95577	1.90646	0.0565904	NA	#VALUE!
ENSG00000265218.1	17	64892729	64910180	AC103810.2	novel transcript, antisense to LRRC37A3	lncRNA	1.16666	3.72856	2.48659	1.49947	0.133753	NA	#VALUE!
ENSG00000277022.1	20	45435272	45448325	AL031663.3	novel transcript	lncRNA	1.74603	3.72841	2.32102	1.60636	0.108194	NA	#VALUE!
ENSG00000183696.14	7	48088628	48108736	UPP1	uridine phosphorylase 1 [Source:HGNC Symbol;Acc:HGNC:12576]	protein_coding	7.28643	3.72297	1.25975	2.95533	0.00312331	0.042638	1.3702
ENSG00000181143.15	19	8848844	8981342	MUC16	mucin 16, cell surface associated [Source:HGNC Symbol;Acc:HGNC:15582]	protein_coding	1.19187	3.72268	2.98783	1.24595	0.212784	NA	#VALUE!
ENSG00000280033.1	17	32159311	32160371	AC116407.4	TEC	TEC	1.56344	3.71366	2.03089	1.82859	0.0674616	NA	#VALUE!
ENSG00000196353.11	3	131533555	132285410	CPNE4	copine 4 [Source:HGNC Symbol;Acc:HGNC:2317]	protein_coding	0.969274	3.7089	2.66224	1.39315	0.163574	NA	#VALUE!
ENSG00000246225.7	11	22829380	22945393	AC006299.1	novel transcript, antisense to SVIP	lncRNA	1.82475	3.70631	1.97525	1.87637	0.0606038	NA	#VALUE!
ENSG00000213137.3	12	120845110	120845647	ARF1P2	ADP ribosylation factor 1 pseudogene 2 [Source:HGNC Symbol;Acc:HGNC:39883]	processed_pseudogene	1.62808	3.69588	2.0547	1.79874	0.0720592	NA	#VALUE!
ENSG00000137124.8	9	38392702	38398661	ALDH1B1	aldehyde dehydrogenase 1 family member B1 [Source:HGNC Symbol;Acc:HGNC:407]	protein_coding	2.93447	3.69297	1.87551	1.96905	0.048947	NA	#VALUE!
ENSG00000279965.1	13	110123208	110125234	AL390755.2	TEC	TEC	1.22673	3.68185	2.18133	1.68789	0.0914321	NA	#VALUE!
ENSG00000183246.7	22	21545678	21551461	RIMBP3C	RIMS binding protein 3C [Source:HGNC Symbol;Acc:HGNC:33892]	protein_coding	1.35383	3.67266	2.06201	1.78111	0.074895	NA	#VALUE!
ENSG00000158055.16	1	24319357	24364482	GRHL3	grainyhead like transcription factor 3 [Source:HGNC Symbol;Acc:HGNC:25839]	protein_coding	1.46515	3.67102	2.07163	1.77204	0.0763879	NA	#VALUE!
ENSG00000273637.1	1	38839333	38874494	AL139260.2	novel transcript	lncRNA	0.819686	3.66382	3.93738	0.930522	0.352101	NA	#VALUE!
ENSG00000105707.15	19	35040506	35066573	HPN	hepsin [Source:HGNC Symbol;Acc:HGNC:5155]	protein_coding	1.24839	3.6616	2.20144	1.66327	0.0962576	NA	#VALUE!
ENSG00000149292.17	11	113314579	113383544	TTC12	tetratricopeptide repeat domain 12 [Source:HGNC Symbol;Acc:HGNC:23700]	protein_coding	1.16413	3.66119	2.06437	1.77352	0.0761433	NA	#VALUE!
ENSG00000078098.14	2	162170684	162245151	FAP	fibroblast activation protein alpha [Source:HGNC Symbol;Acc:HGNC:3590]	protein_coding	2.50304	3.66104	1.90772	1.91907	0.0549757	NA	#VALUE!
ENSG00000288698.1	3	179604807	179784179	AC007687.1	novel protein	protein_coding	4.89824	3.65281	3.91387	0.933298	0.350666	NA	#VALUE!
ENSG00000134321.13	2	6865557	6898239	RSAD2	radical S-adenosyl methionine domain containing 2 [Source:HGNC Symbol;Acc:HGNC:30908]	protein_coding	43.8446	3.6483	0.752116	4.85072	1.23e-06	7.78e-05	4.10902
ENSG00000256314.1	12	64654060	64655019	AC078962.3	novel transcript	lncRNA	2.84362	3.63953	1.57021	2.31786	0.0204568	NA	#VALUE!
ENSG00000258964.1	14	61734138	61776260	AL137129.1	novel transcript	lncRNA	0.794985	3.63449	3.93801	0.922925	0.356046	NA	#VALUE!
ENSG00000004399.13	3	129555214	129606676	PLXND1	plexin D1 [Source:HGNC Symbol;Acc:HGNC:9107]	protein_coding	1.76607	3.63066	1.88832	1.9227	0.054518	NA	#VALUE!
ENSG00000120217.14	9	5450503	5470566	CD274	CD274 molecule [Source:HGNC Symbol;Acc:HGNC:17635]	protein_coding	3.14289	3.62663	1.64876	2.19961	0.0278349	NA	#VALUE!
ENSG00000237057.3	17	15806241	15847996	LINC02087	long intergenic non-protein coding RNA 2087 [Source:HGNC Symbol;Acc:HGNC:52938]	lncRNA	1.28318	3.61904	2.14372	1.68821	0.0913714	NA	#VALUE!
ENSG00000203721.7	1	200253419	200400705	LINC00862	long intergenic non-protein coding RNA 862 [Source:HGNC Symbol;Acc:HGNC:21901]	lncRNA	0.898791	3.61868	2.45829	1.47203	0.141012	NA	#VALUE!
ENSG00000146221.10	6	44278734	44297698	TCTE1	t-complex-associated-testis-expressed 1 [Source:HGNC Symbol;Acc:HGNC:11693]	protein_coding	2.34779	3.61775	1.75822	2.05763	0.0396261	NA	#VALUE!
ENSG00000010379.16	12	220621	262873	SLC6A13	solute carrier family 6 member 13 [Source:HGNC Symbol;Acc:HGNC:11046]	protein_coding	2.04248	3.61579	1.77849	2.03307	0.0420455	NA	#VALUE!
ENSG00000196154.12	1	153543613	153550136	S100A4	S100 calcium binding protein A4 [Source:HGNC Symbol;Acc:HGNC:10494]	protein_coding	1.44914	3.61304	1.85853	1.94403	0.0518914	NA	#VALUE!
ENSG00000198682.13	10	87659613	87747705	PAPSS2	3'-phosphoadenosine 5'-phosphosulfate synthase 2 [Source:HGNC Symbol;Acc:HGNC:8604]	protein_coding	1.67589	3.60938	1.79697	2.0086	0.04458	NA	#VALUE!
ENSG00000216775.3	6	52664366	52669155	AL109918.1	heterogeneous nuclear ribonucleoprotein A/B (HNRNPAB) pseudogene	transcribed_unprocessed_pseudogene	1.41523	3.60919	1.8762	1.92367	0.0543965	NA	#VALUE!
ENSG00000250708.2	4	173699082	174001488	LINC02269	long intergenic non-protein coding RNA 2269 [Source:HGNC Symbol;Acc:HGNC:53184]	lncRNA	1.37413	3.60263	1.94923	1.84823	0.0645685	NA	#VALUE!
ENSG00000163016.10	2	73641083	73697509	ALMS1P1	ALMS1 pseudogene 1 [Source:HGNC Symbol;Acc:HGNC:29586]	transcribed_unprocessed_pseudogene	3.33938	3.5977	1.78732	2.0129	0.0441252	NA	#VALUE!
ENSG00000073734.10	2	168915498	169031324	ABCB11	ATP binding cassette subfamily B member 11 [Source:HGNC Symbol;Acc:HGNC:42]	protein_coding	20.6621	3.59243	1.21693	2.95205	0.00315672	0.0429243	1.3673
ENSG00000273275.1	2	68179833	68180532	AC017083.2	novel transcript	lncRNA	1.81109	3.59064	3.23934	1.10845	0.267669	NA	#VALUE!
ENSG00000273167.1	13	23979700	24321031	AL359736.1	novel transcript	protein_coding	0.765043	3.58564	3.93908	0.910273	0.362678	NA	#VALUE!
ENSG00000235718.9	11	119338942	119346705	MFRP	membrane frizzled-related protein [Source:HGNC Symbol;Acc:HGNC:18121]	protein_coding	1.9266	3.58523	2.17042	1.65186	0.0985639	NA	#VALUE!
ENSG00000163352.5	1	154993586	154994315	LENEP	lens epithelial protein [Source:HGNC Symbol;Acc:HGNC:14429]	protein_coding	1.00173	3.58356	2.20673	1.62392	0.104393	NA	#VALUE!
ENSG00000265480.5	17	28275986	28317783	KRT18P55	keratin 18 pseudogene 55 [Source:HGNC Symbol;Acc:HGNC:26874]	transcribed_unprocessed_pseudogene	1.50995	3.58255	2.11945	1.69032	0.0909666	NA	#VALUE!
ENSG00000232725.1	X	153735626	153766478	U52111.1	novel transcript	lncRNA	5.11504	3.5825	1.94992	1.83725	0.0661727	NA	#VALUE!
ENSG00000125998.8	20	35285731	35292425	FAM83C	family with sequence similarity 83 member C [Source:HGNC Symbol;Acc:HGNC:16121]	protein_coding	1.4152	3.58166	2.3663	1.51361	0.130124	NA	#VALUE!
ENSG00000139567.13	12	51906908	51923361	ACVRL1	activin A receptor like type 1 [Source:HGNC Symbol;Acc:HGNC:175]	protein_coding	11.6741	3.58034	1.23826	2.89142	0.00383506	0.0486148	1.31323
ENSG00000237934.1	1	29223933	29224816	AL590729.1	novel transcript	lncRNA	1.28864	3.57859	2.16351	1.65407	0.0981139	NA	#VALUE!
ENSG00000284692.2	1	5478736	5493057	Z98259.3	novel transcript	lncRNA	0.886674	3.57572	2.41999	1.47758	0.139521	NA	#VALUE!
ENSG00000175730.8	20	32690180	32690815	BAK1P1	BCL2 antagonist/killer 1 pseudogene 1 [Source:HGNC Symbol;Acc:HGNC:996]	processed_pseudogene	0.759503	3.57176	3.60727	0.990157	0.322098	NA	#VALUE!
ENSG00000250490.1	5	6310441	6339884	LINC02145	long intergenic non-protein coding RNA 2145 [Source:HGNC Symbol;Acc:HGNC:53005]	lncRNA	2.18333	3.57076	1.68098	2.12422	0.0336521	NA	#VALUE!
ENSG00000112414.15	6	142301854	142446266	ADGRG6	adhesion G protein-coupled receptor G6 [Source:HGNC Symbol;Acc:HGNC:13841]	protein_coding	0.953047	3.56958	2.6539	1.34503	0.178615	NA	#VALUE!
ENSG00000232065.1	3	196631498	196632587	LINC01063	long intergenic non-protein coding RNA 1063 [Source:HGNC Symbol;Acc:HGNC:49092]	lncRNA	1.15278	3.56886	1.93718	1.8423	0.0654319	NA	#VALUE!
ENSG00000136514.3	3	187368385	187372076	RTP4	receptor transporter protein 4 [Source:HGNC Symbol;Acc:HGNC:23992]	protein_coding	13.0152	3.56582	1.1752	3.03423	0.00241152	0.03555	1.44916
ENSG00000127951.8	7	77193369	77199848	FGL2	fibrinogen like 2 [Source:HGNC Symbol;Acc:HGNC:3696]	protein_coding	3.2934	3.5575	1.54771	2.29855	0.0215307	NA	#VALUE!
ENSG00000196267.12	19	52153864	52171643	ZNF836	zinc finger protein 836 [Source:HGNC Symbol;Acc:HGNC:34333]	protein_coding	0.928198	3.55464	3.11843	1.13988	0.254336	NA	#VALUE!
ENSG00000115155.19	2	26457203	26558756	OTOF	otoferlin [Source:HGNC Symbol;Acc:HGNC:8515]	protein_coding	3.09545	3.54869	1.79245	1.9798	0.0477263	NA	#VALUE!
ENSG00000134571.11	11	47331406	47352702	MYBPC3	myosin binding protein C3 [Source:HGNC Symbol;Acc:HGNC:7551]	protein_coding	3.45545	3.54857	1.59049	2.23112	0.025673	NA	#VALUE!
ENSG00000164684.13	8	80628451	80874781	ZNF704	zinc finger protein 704 [Source:HGNC Symbol;Acc:HGNC:32291]	protein_coding	3.91624	3.54823	1.8952	1.87221	0.0611769	NA	#VALUE!
ENSG00000136099.13	13	52842889	52848641	PCDH8	protocadherin 8 [Source:HGNC Symbol;Acc:HGNC:8660]	protein_coding	1.21809	3.54796	1.93493	1.83364	0.0667071	NA	#VALUE!
ENSG00000226921.7	13	113878489	113883651	LINC00454	long intergenic non-protein coding RNA 454 [Source:HGNC Symbol;Acc:HGNC:42802]	lncRNA	3.08725	3.54368	1.64385	2.15572	0.0311058	NA	#VALUE!
ENSG00000182521.5	14	55413541	55456726	TBPL2	TATA-box binding protein like 2 [Source:HGNC Symbol;Acc:HGNC:19841]	protein_coding	2.49442	3.54238	1.59536	2.22042	0.0263902	NA	#VALUE!
ENSG00000287069.1	3	19389185	19702795	AC061958.1	novel transcript, antisense to KCNH8	lncRNA	1.11042	3.53892	2.2539	1.57013	0.116384	NA	#VALUE!
ENSG00000172974.11	2	65205108	65205988	VDAC2P5	VDAC2 pseudogene 5 [Source:HGNC Symbol;Acc:HGNC:54753]	processed_pseudogene	1.32273	3.53417	2.79328	1.26524	0.205786	NA	#VALUE!
ENSG00000126262.5	19	35443907	35451767	FFAR2	free fatty acid receptor 2 [Source:HGNC Symbol;Acc:HGNC:4501]	protein_coding	18.1199	3.53169	0.703533	5.01993	5.17e-07	3.77e-05	4.42366
ENSG00000104447.13	8	115408496	115809673	TRPS1	transcriptional repressor GATA binding 1 [Source:HGNC Symbol;Acc:HGNC:12340]	protein_coding	1.29186	3.52906	2.93741	1.20142	0.229588	NA	#VALUE!
ENSG00000123609.11	2	151270470	151289894	NMI	N-myc and STAT interactor [Source:HGNC Symbol;Acc:HGNC:7854]	protein_coding	14.6849	3.52875	1.09463	3.22369	0.00126552	0.0220345	1.6569
ENSG00000259883.2	15	41921417	41929286	EHD4-AS1	EHD4 antisense RNA 1 [Source:HGNC Symbol;Acc:HGNC:51418]	lncRNA	1.49831	3.52632	2.03363	1.73401	0.0829171	NA	#VALUE!
ENSG00000104804.8	19	48880967	48898744	TULP2	TUB like protein 2 [Source:HGNC Symbol;Acc:HGNC:12424]	protein_coding	5.67232	3.52488	1.63584	2.15478	0.0311789	NA	#VALUE!
ENSG00000179397.18	1	244454377	244641177	CATSPERE	catsper channel auxiliary subunit epsilon [Source:HGNC Symbol;Acc:HGNC:28491]	protein_coding	1.22864	3.52056	2.97035	1.18524	0.235924	NA	#VALUE!
ENSG00000187699.10	2	189879609	190203484	C2orf88	chromosome 2 open reading frame 88 [Source:HGNC Symbol;Acc:HGNC:28191]	protein_coding	0.883175	3.52038	3.14073	1.12088	0.262338	NA	#VALUE!
ENSG00000163534.15	1	157794403	157820120	FCRL1	Fc receptor like 1 [Source:HGNC Symbol;Acc:HGNC:18509]	protein_coding	0.88542	3.51977	2.97054	1.18489	0.236061	NA	#VALUE!
ENSG00000169248.13	4	76033682	76041415	CXCL11	C-X-C motif chemokine ligand 11 [Source:HGNC Symbol;Acc:HGNC:10638]	protein_coding	39.7428	3.51957	0.83828	4.19856	2.69e-05	0.00103578	2.98473
ENSG00000187950.8	12	29412474	29497686	OVCH1	ovochymase 1 [Source:HGNC Symbol;Acc:HGNC:23080]	protein_coding	1.25759	3.5181	2.64998	1.32759	0.184312	NA	#VALUE!
ENSG00000225900.1	2	39098149	39098445	HSPE1P13	heat shock protein family E (Hsp10) member 1 pseudogene 13 [Source:HGNC Symbol;Acc:HGNC:49332]	processed_pseudogene	1.1384	3.51674	2.27153	1.54818	0.121579	NA	#VALUE!
ENSG00000262979.1	17	80315651	80316633	AC124319.1	novel transcript	lncRNA	1.37002	3.5118	2.11015	1.66425	0.0960633	NA	#VALUE!
ENSG00000197106.7	1	110150494	110202202	SLC6A17	solute carrier family 6 member 17 [Source:HGNC Symbol;Acc:HGNC:31399]	protein_coding	0.940574	3.5074	2.69408	1.30189	0.192953	NA	#VALUE!
ENSG00000196361.10	19	11451326	11481046	ELAVL3	ELAV like RNA binding protein 3 [Source:HGNC Symbol;Acc:HGNC:3314]	protein_coding	4.48935	3.50648	1.69534	2.0683	0.0386114	NA	#VALUE!
ENSG00000235548.1	2	156033247	156034080	HEBP2P1	HEBP2 pseudogene 1 [Source:HGNC Symbol;Acc:HGNC:54784]	processed_pseudogene	1.45972	3.50632	2.01269	1.74211	0.0814898	NA	#VALUE!
ENSG00000237328.1	17	17759154	17770821	RAI1-AS1	RAI1 antisense RNA 1 [Source:HGNC Symbol;Acc:HGNC:40496]	lncRNA	0.990216	3.50622	2.40422	1.45836	0.144741	NA	#VALUE!
ENSG00000100285.10	22	29480218	29491390	NEFH	neurofilament heavy [Source:HGNC Symbol;Acc:HGNC:7737]	protein_coding	23.8268	3.50558	0.676083	5.18513	2.16e-07	1.77e-05	4.75203
ENSG00000070731.11	17	76565377	76586956	ST6GALNAC2	ST6 N-acetylgalactosaminide alpha-2,6-sialyltransferase 2 [Source:HGNC Symbol;Acc:HGNC:10867]	protein_coding	1.29838	3.50344	2.40809	1.45486	0.145707	NA	#VALUE!
ENSG00000230914.3	7	2383698	2388652	KIF19BP	kinesin family member 19B, pseudogene [Source:HGNC Symbol;Acc:HGNC:55167]	transcribed_unitary_pseudogene	0.967654	3.50326	2.31079	1.51604	0.129508	NA	#VALUE!
ENSG00000215284.2	X	46725164	46725818	CHMP5P1	CHMP5 pseudogene 1 [Source:HGNC Symbol;Acc:HGNC:54950]	processed_pseudogene	1.67598	3.50035	2.19738	1.59296	0.111169	NA	#VALUE!
ENSG00000285952.1	16	4777939	4801423	AC020663.4	novel transcript	lncRNA	1.35214	3.49992	2.42543	1.44301	0.149017	NA	#VALUE!
ENSG00000286976.1	18	42649520	42657893	AC084335.1	novel transcript	lncRNA	2.42538	3.49248	1.61484	2.16274	0.0305609	NA	#VALUE!
ENSG00000124159.16	20	45293445	45308529	MATN4	matrilin 4 [Source:HGNC Symbol;Acc:HGNC:6910]	protein_coding	2.56837	3.4892	1.67033	2.08892	0.0367145	NA	#VALUE!
ENSG00000134531.10	12	13196723	13219941	EMP1	epithelial membrane protein 1 [Source:HGNC Symbol;Acc:HGNC:3333]	protein_coding	4.6974	3.48663	1.43434	2.43083	0.0150643	NA	#VALUE!
ENSG00000203581.7	16	3215611	3216543	OR1F2P	olfactory receptor family 1 subfamily F member 2 pseudogene [Source:HGNC Symbol;Acc:HGNC:8196]	unprocessed_pseudogene	2.11492	3.48568	1.73599	2.00789	0.044655	NA	#VALUE!
ENSG00000099282.10	10	69451465	69507666	TSPAN15	tetraspanin 15 [Source:HGNC Symbol;Acc:HGNC:23298]	protein_coding	1.303	3.47846	1.90218	1.82867	0.0674493	NA	#VALUE!
ENSG00000198019.13	1	121087345	121097161	FCGR1B	Fc fragment of IgG receptor Ib [Source:HGNC Symbol;Acc:HGNC:3614]	protein_coding	1.36551	3.47157	1.97989	1.75341	0.0795311	NA	#VALUE!
ENSG00000235090.1	7	75922755	75923443	RPL7L1P3	ribosomal protein L7 like 1 pseudogene 3 [Source:HGNC Symbol;Acc:HGNC:39485]	processed_pseudogene	3.31457	3.46947	1.58114	2.19429	0.0282147	NA	#VALUE!
ENSG00000268964.3	19	53044740	53051680	ERVV-2	endogenous retrovirus group V member 2, envelope [Source:HGNC Symbol;Acc:HGNC:39051]	protein_coding	2.0543	3.4685	1.826	1.89951	0.0574972	NA	#VALUE!
ENSG00000264324.1	2	74211604	74363377	AC006030.1	novel protein	protein_coding	1.55505	3.46848	2.79884	1.23925	0.215252	NA	#VALUE!
ENSG00000125997.5	20	33347720	33354444	BPIFB9P	BPI fold containing family B member 9, pseudogene [Source:HGNC Symbol;Acc:HGNC:16109]	transcribed_unitary_pseudogene	0.712011	3.46405	2.95438	1.17251	0.240991	NA	#VALUE!
ENSG00000235615.2	2	131964731	131979873	AJ239322.1	novel transcript	lncRNA	1.38452	3.46302	2.13744	1.62017	0.105195	NA	#VALUE!
ENSG00000287629.1	3	42665873	42683793	AC006059.5	novel transcript, antisense to ZBTB47	lncRNA	0.96604	3.45829	2.20377	1.56926	0.116587	NA	#VALUE!
ENSG00000165124.18	9	110365248	110579880	SVEP1	sushi, von Willebrand factor type A, EGF and pentraxin domain containing 1 [Source:HGNC Symbol;Acc:HGNC:15985]	protein_coding	2.56457	3.45542	1.61847	2.135	0.0327613	NA	#VALUE!
ENSG00000189001.11	19	35523367	35528351	SBSN	suprabasin [Source:HGNC Symbol;Acc:HGNC:24950]	protein_coding	5.18976	3.45335	1.32348	2.60929	0.00907303	NA	#VALUE!
ENSG00000005108.16	7	11370365	11832198	THSD7A	thrombospondin type 1 domain containing 7A [Source:HGNC Symbol;Acc:HGNC:22207]	protein_coding	1.20089	3.44201	2.44199	1.40951	0.158685	NA	#VALUE!
ENSG00000260371.1	16	69335091	69356306	AC026464.3	novel protein	protein_coding	0.702588	3.43951	3.9425	0.872417	0.382981	NA	#VALUE!
ENSG00000285245.1	9	133098121	133163914	AL162417.1	novel protein	protein_coding	1.50062	3.43902	3.3508	1.02633	0.304736	NA	#VALUE!
ENSG00000258677.2	8	73688691	73878854	AC022826.2	novel protein, UBE2W-STAU2 readthrough	protein_coding	1.22992	3.43791	3.4732	0.989838	0.322253	NA	#VALUE!
ENSG00000100599.16	14	92513781	92688994	RIN3	Ras and Rab interactor 3 [Source:HGNC Symbol;Acc:HGNC:18751]	protein_coding	1.65635	3.43754	2.01639	1.7048	0.0882324	NA	#VALUE!
ENSG00000261652.3	15	55408495	55418798	C15orf65	chromosome 15 open reading frame 65 [Source:HGNC Symbol;Acc:HGNC:44654]	protein_coding	0.936409	3.4368	2.45665	1.39897	0.161821	NA	#VALUE!
ENSG00000141434.12	18	32185069	32220404	MEP1B	meprin A subunit beta [Source:HGNC Symbol;Acc:HGNC:7020]	protein_coding	6.07112	3.43396	1.58787	2.16262	0.0305702	0.194095	0.711986
ENSG00000261569.5	16	32649193	32663956	AC138907.7	novel transcript	lncRNA	0.789972	3.43113	2.64426	1.29758	0.194432	NA	#VALUE!
ENSG00000246283.2	15	42739118	42743202	AC090510.1	novel transcript	lncRNA	1.61879	3.42962	2.83099	1.21146	0.22572	NA	#VALUE!
ENSG00000259151.2	14	89290205	89291594	CAP2P1	cyclase associated actin cytoskeleton regulatory protein 2 pseudogene 1 [Source:HGNC Symbol;Acc:HGNC:20142]	transcribed_processed_pseudogene	3.2091	3.42259	1.50705	2.27105	0.023144	NA	#VALUE!
ENSG00000267712.6	18	56083356	56137536	LINC01539	long intergenic non-protein coding RNA 1539 [Source:HGNC Symbol;Acc:HGNC:51307]	lncRNA	1.66281	3.41979	1.83099	1.86773	0.0617992	NA	#VALUE!
ENSG00000154162.15	5	21750673	22853344	CDH12	cadherin 12 [Source:HGNC Symbol;Acc:HGNC:1751]	protein_coding	4.73526	3.41897	1.33138	2.56799	0.010229	NA	#VALUE!
ENSG00000272525.1	5	73497550	73498293	BTF3-DT	BTF3 divergent transcript [Source:HGNC Symbol;Acc:HGNC:55211]	lncRNA	2.50982	3.41667	1.81858	1.87875	0.0602785	NA	#VALUE!
ENSG00000172640.3	12	48202083	48203387	OR10AD1	olfactory receptor family 10 subfamily AD member 1 [Source:HGNC Symbol;Acc:HGNC:14819]	protein_coding	1.70421	3.41648	2.0416	1.67344	0.0942412	NA	#VALUE!
ENSG00000185885.17	11	310041	315272	IFITM1	interferon induced transmembrane protein 1 [Source:HGNC Symbol;Acc:HGNC:5412]	protein_coding	55.0976	3.41435	1.66141	2.05508	0.039871	0.227499	0.643021
ENSG00000154930.15	20	25006230	25058980	ACSS1	acyl-CoA synthetase short chain family member 1 [Source:HGNC Symbol;Acc:HGNC:16091]	protein_coding	1.73238	3.40937	2.0058	1.69975	0.0891779	NA	#VALUE!
ENSG00000258872.2	14	54884849	54886213	FDPSP3	farnesyl diphosphate synthase pseudogene 3 [Source:HGNC Symbol;Acc:HGNC:3634]	transcribed_processed_pseudogene	1.55916	3.40566	1.88609	1.80567	0.0709693	NA	#VALUE!
[truncated: 36,539 more rows]

## Sheet: sg1vsControl_EBV
EBV gene	Log2FoldChange	padj	minuslog10padj
LF1_1	3.76723	0.0183452	1.73648
Qp-EBNA1_1	3.74951	0.011752	1.92989
[truncated: 87 more rows]

## Sheet: sg2vsControl_EBV
EBV gene	Log2FoldChange	padj	minuslog10padj
[truncated: 89 more rows]
