# Supplementary material for: The nucleic acid binding protein SFPQ represses EBV lytic reactivation by promoting histone H1 expression
Source: Nat Commun. 2024 May 16;15:4156. doi: 10.1038/s41467-024-48333-x (PMC11099029; doi:10.1038/s41467-024-48333-x)
Supplement: Supplementary file 5 — Supplementary Data 2 [file 41467_2024_48333_MOESM5_ESM.xlsx]

## Sheet: PrimersUsed
sgRNA guides
description	sequence (5' to 3')
sg510_Control	caccgTTGACCTTTACCGTCCCGCG
sg510_Control	aaacCGCGGGACGGTAAAGGTCAAc
SFPQ sgRNA #1 F	caccgTCTACCTGCTGATATCACGG
SFPQ sgRNA #1 R	aaacCCGTGATATCAGCAGGTAGAc
SFPQ sgRNA #2 F	caccgGATCGGTTCCGGAGTCGTGG
SFPQ sgRNA #2 R	aaacCCACGACTCCGGAACCGATCc
NONO sgRNA F	caccgCTAGGAAACCCGAACCCTAG
NONO sgRNA R	aaacCTAGGGTTCGGGTTTCCTAGc
BXLF1 sgRNA F	acacgTTGTAGTCCCTGAACCGATGGg
BXLF1 sgRNA R	aaaacCCATCGGTTCAGGGACTACAAc
BZLF1 sgRNA F	acacgAAAGCGATACAAGAATCGGGg
BZLF1 sgRNA R	aaaacCCCGATTCTTGTATCGCTTTc
H1.2 sgRNA F	caccgGGTGTCAGAGCTCATCACCA
H1.2 sgRNA R	aaacTGGTGATGAGCTCTGACACCc
H1.4 sgRNA F	caccgGGCAGCCGCTGGCTATGACG
H1.4 sgRNA R	aaacCGTCATAGCCAGCGGCTGCCc
RT-qPCR and ChIP-qPCR primers
description	sequence (5' to 3')
H1.2 mRNA F	GGAAGCCAAGCCCAAGGTTA
H1.2 mRNA R	AGCGCTCTTCTTCGGAGTTG
H1.4 mRNA F	GTGAAGAAGAAGGCCCGCAA
H1.4 mRNA R	TTCTTGAGAGCGGCCAAAGAT
18S rRNA F	CCTGCGGCTTAATTTGACTC
18S rRNA R	AACCAGACAAATCGCTCCAC
oriLytL F	CCCTCAGTGTTCGCCAGCTT
oriLytL R	AGGGTGGGAGCAATTCCAACAC
oriLytR F	CGCTGGTTAAGCTGACGACCT
oriLytR R	GCCCTGGCTAGGAAAGGGAGGAA
BZLF1p F	TTACCTGTCTAACATCTCCCCTTTAAA
BZLF1p R	TTGACACCAGCTTATTTTAGACACTTCT
BcLF1p F	ATGAATGACTGCCAGGAGCT
BcLF1p R	GGATGATAAGGCGAAACATTG
LMP1p F	ACGTCAGAGTAACGCGTGTTTC
LMP1p R	GCAGACCCCGCAAATCC
Cp F	GGCGGGAGAAGGAATAACG
Cp R	CTTGAGCTCTCTTATTGGCTATAATCC
H1.2p F	TCGGGTACAAGTGGCAAAGC
H1.2p R	GCGACCAGAGCACCAATCA
HEXIM1 F	TTTATTGGGGTGCTCCGCTT
HEXIM1 R	GCAATCTGGGGAGCTCAAGT
GAPDH F	TCGACAGTCAGCCGCATCT
GAPDH R	CTAGCCTCCCGGGTTTCTCT
MYO-D F	CCGCCTGAGCAAAGTAAATGA
MYO-D R	GGCAACCGCTGGTTTGG
BALF5 F	GAGCGATCTTGGCAATCTCT
BALF5 R	TGGTCATGGATCTGCTAAACC
T7E1 ligase assay for BXLF1
description	sequence (5' to 3')
BXLF1 F	GCTGCCGTGACATCTAAT
BXLF1 R	CGTGGCCAAAACTTGAAT
primers used for cloning
SFPQ SDM sg1 F	TCACGGAAGATGAATTCAAAA
SFPQ SDM sg1 R	TATCAGCAGGTAGATTCCCAA
FL F	CCATTTCAGGTGTCGTGAGGCTAGCAGCAATGCTTTTTTATAATGCCAACTTTGT
FL R	GGGATAGGCTTACCGATATCAAATCGGGGTTTTTTGTTTGGGC
ΔDBD part 1 R	TTCCCAACAAACAACCGACAAGGCATTTTGCCGCCTTTGG
ΔDBD part 2 F	CCAAAGGCGGCAAAATGCCTTGTCGGTTGTTTGTTGGGAATCTAC
ΔRRM1 part 1 R	CGAACAGAAAGGGCAGCAGCTCGCTGTGTGTAAGTTTTCTCTCCA
ΔRRM1 part 2 F	AGAAAACTTACACACAGCGAGCTGCTGCCCTTTCTGTTC
ΔRRM2 part 1 R	AGACCATCTTCATCATCTAGATGTGTGGCAAAGCGAACTCG
ΔRRM2 part 2 F	GAGTTCGCTTTGCCACACATCTAGATGATGAAGATGGTCTTCCTG
pHAGE SFPQ F	GGGGACAACTTTGTACAAAAAAGTTGGCACCATGTCTCGGGATCGG
pHAGE SFPQ R	GGGGACAACTTTGTACAAGAAAGTTGGCAACTAAAATCGGGGTTTTTTGTTTG
H3 PCR F	GGGGACAACTTTGTACAAAAAAGTTGGCACCATGGCTCGTACTAAACAG
H3 PCR R	GGGGACAACTTTGTACAAGAAAGTTGGCAACGCTCTTTCTCCGC
