# Supplementary material for: The nucleic acid binding protein SFPQ represses EBV lytic reactivation by promoting histone H1 expression
Source: Nat Commun. 2024 May 16;15:4156. doi: 10.1038/s41467-024-48333-x (PMC11099029; doi:10.1038/s41467-024-48333-x)
Supplement: Supplementary file 6 — Supplementary Data 3 [file 41467_2024_48333_MOESM6_ESM.xlsx]

## Sheet: Sheet1
Antibodies
Primary antibodies	All antibodies are used for western blot (WB) unless otherwise indicated
Target	Company	Species	Dilution
SFPQ	Bethyl A301-320A	Rb	1:2000 (WB)
SFPQ	Proteintech 15585-1-AP	Rb	1:150 (IF)
BMRF1 (EBV) (OT14E2)	gift from Dr. Jaap Middeldorp	Ms	1:1000 (WB), 1:500 (IF)
BMRF1 (EBV)	Santa Cruz sc-58121	Ms	1:200 (WB), 1:500 (IF)
BZLF1 (EBV)	Santa Cruz sc-53904	Ms	1:200 (WB), 1:500 (IF)
p18	Invitrogen PA1-73003	Gt	1:500
EBNA2	monoclonal antibody clone PE2, kindly provided by Dr. Jeffrey Cohen	Ms	N/A
ORF57 (KSHV)	Rockland 600-401-A94S	Rb	1:1000 (WB), 1:200 (IF)
H1.2	GeneTex GTX122561	Rb	1:1000
H1.4	Cell Signaling D4J5Q	Rb	1:1000
H3	Cell Signaling D1H2	Rb	1:1000
GAPDH (Rb)	Cell Signaling D16H11	Rb	1:1000
GAPDH (Ms)	Millipore MAB374	Ms	1:20,0000
IFIT1	Cell Signaling D2x9z	Rb	1:500
IRF7	Cell Signaling D2A1J	Rb	1:1000
HA	Biolegend HA.11 clone 16B12	Ms	1:200 (IF)
HA	Cell Signaling C29F4	Rb	1:1000, 10 uL for ChIP
V5	Cell Signaling D3H8Q #13202	Rb	1:1000
NONO	Proteintech 11058-1-AP	Rb	1:1000
H1.2	Proteintech 19649-1-AP	Rb	2 ug for ChIP
normal IgG	Cell Signaling 2729S	Rb	2 ug for ChIP
gp350	BioXCell 72A1	Ms	1:1000 (FACS)
V5-Tag	Cell Signaling E9H8O	Ms	1:100 (IF)
c-MYC	Cell Signaling D84C12	Rb	1:1000
Secondary antibodies
Secondary	Company	Dilution
Anti-rabbit IgG, HRP-linked Antibody	Cell Signaling 7074V	1:4000
Anti-mouse IgG, HRP-linked Antibody	Cell Signaling 7076V	1:4000
HRP anti-Goat	Thermo Fisher #A24452	1:5000
IRDye® 680RD Goat anti-Rabbit IgG (H + L)	Li-COR Inc 926-68071	1:10,000
IRDye® 800CW Goat anti-Mouse IgG (H + L)	LI-COR Inc 926-32210	1:10,000
Goat anti-Rabbit IgG (H+L) Cross-Adsorbed Secondary Antibody, Alexa Fluor 488	Invitrogen	1:500
Goat anti-Mouse IgG (H+L) Secondary Antibody, Alexa Fluor 488	Invitrogen	1:500
Goat anti-Rabbit IgG (H+L) Cross-Adsorbed Secondary Antibody, Alexa Fluor 568	Invitrogen	1:500
Goat anti-Mouse IgG (H+L) Secondary Antibody, Alexa Fluor 568	Invitrogen	1:500
