# Supplementary material for: The nucleic acid binding protein SFPQ represses EBV lytic reactivation by promoting histone H1 expression
Source: Nat Commun. 2024 May 16;15:4156. doi: 10.1038/s41467-024-48333-x (PMC11099029; doi:10.1038/s41467-024-48333-x)
Supplement: Supplementary file 8 — Source Data [file 41467_2024_48333_MOESM8_ESM.xlsx]

## Sheet: SourceDataforPvalues
Main Figures					Supplementary Figures
Figure 1e					Supplementary Figure 1d
comparision	P-value				comparision	P-value
sgControl vs. sg #1	0.0001				sgControl vs sg #1	0.0002
sgControl vs. sg #2	0.0029				sg #1 vs. sg #2	0.0023
sg #1 vs. sg #2	0.0135
					Supplementary Figure 1h
Figure 1f					comparision	P-value
comparision	P-value				sgControl vs sg #1	0.0378
sgControl vs. sg #1	0.0015
sgControl vs. sg #2	0.0042
sg #1 vs. sg #2	0.4975				Supplementary Figure 4f
					comparision	P-value
					G1
Figure 2b					sgControl vs. sgSFPQ #1	0.4919
comparision	P-value				sgControl vs. sgSFPQ #2	0.4154
GFP-V5 sgControl vs. sg #1	<0.0001				sgControl vs. IgM	0.1095
GFP-V5 sgControl vs. sg #2	0.0004				sgSFPQ #1 vs. sgSFPQ #2	0.9992
GFP-V5 sg #1 vs. sg #2	<0.0001				sgSFPQ #1 vs. IgM	0.7398
MYC-HA sgControl vs. sg #1	<0.0001				sgSFPQ #2 vs. IgM	0.8065
MYC-HA sgControl vs. sg #2	<0.0001
MYC-HA sg #1 vs. sg #2	<0.0001				S
					sgControl vs. sgSFPQ #1	0.0312
Figure 2c					sgControl vs. sgSFPQ #2	0.1311
comparision	P-value				sgControl vs. IgM	0.0036
GFP-V5 sgControl vs. sg #1	0.002				sgSFPQ #1 vs. sgSFPQ #2	0.9117
GFP-V5 sgControl vs. sg #2	0.1158				sgSFPQ #1 vs. IgM	0.7154
GFP-V5 sg #1 vs. sg #2	0.2241				sgSFPQ #2 vs. IgM	0.355
MYC-HA sgControl vs. sg #1	<0.0001
MYC-HA sgControl vs. sg #2	0.0029				G2
MYC-HA sg #1 vs. sg #2	0.1141				sgControl vs. sgSFPQ #1	0.4601
					sgControl vs. sgSFPQ #2	0.8999
Figure 2e					sgControl vs. IgM	0.5004
comparision	P-value				sgSFPQ #1 vs. sgSFPQ #2	0.8584
BXLF1 KO sgControl vs. sg #1	<0.0001				sgSFPQ #1 vs. IgM	>0.9999
BXLF1 KO sgControl vs. sg #2	0.0475				sgSFPQ #2 vs. IgM	0.8658
BZLF1 KO sgControl vs. sg #1	0.1188
BZLF1 KO sgControl vs. sg #2	0.8323
BXLF1 KO sgControl vs. BZLF1 KO sgControl	>0.9999				Supplementary Figure 5g
BXLF1 KO sg #1 vs. BZLF1 KO sg #1	0.0002				comparision	P-value
BXLF1 KO sg #2 vs. BZLF1 KO sg #2	0.3995				HA FL vs. deltaDBD	0.0385
					Supplementary Figure 5h
Figure 4c					comparision	P-value
H1.2					HA FL vs. deltaDBD	0.0287
comparision	P-value
sgControl vs. sgSFPQ	0.0178				Supplementary Figure 5i
					comparision	P-value
H1.4					HA FL vs. deltaDBD	0.0167
comparision	P-value
sgControl vs. sgSFPQ	0.0011				Supplementary Figure 5j
					comparision	P-value
Figure 4e					HA FL vs. deltaDBD	0.0235
H1.2
comparision	P-value				Supplementary Figure 5k
sgControl vs. sgSFPQ	0.0091				comparision	P-value
					HA FL vs. deltaDBD	0.0164
H1.4
comparision	P-value
sgControl vs. sgSFPQ	0.0021				Supplementary Figure 6e
					comparision	P-value
Figure 4h					H1.2 0h vs. 24h	0.3256
comparision	P-value				H1.2 6h vs. 24h	0.5368
HA FL vs. deltaDBD	0.0366
					Supplementary Figure 6f
					comparision	P-value
Figure 5d					H1.2 0h vs. 24h	<0.0001
comparision	P-value				H1.2 6h vs. 24h	<0.0001
H1.2 0h vs. 24h	0.0007
H1.2 6h vs. 24h	0.0134
					Supplementary Figure 7b
Figure 5e					Akata
comparision	P-value				comparision	P-value
H1.2 0h vs. 24h	<0.0001				latent vs. lytic	<0.0001
H1.2 6h vs. 24h	0.0006
					MUTU I
Figure 5f					comparision	P-value
comparision	P-value				latent vs. lytic	<0.0001
H1.2 0h vs. 24h	0.0083
H1.2 6h vs. 24h	0.0157				Daudi
					comparision	P-value
					latent vs. lytic	<0.0001
Figure 6c
comparision	P-value				Supplementary Figure 7d
0 vs. 2	0.988				comparision	P-value
0 vs. 4	0.0016				latent vs. latent + acyclovir	>0.9999
0 vs. 6	<0.0001				latent vs. lytic	<0.0001
0 vs. 16	<0.0001				latent vs. lytic + acyclovir	<0.0001
0 vs. 24	<0.0001				latent + acyclovir vs. lytic	<0.0001
2 vs. 4	0.1026				latent + acyclovir vs. lytic + acyclovir	<0.0001
2 vs. 6	<0.0001				lytic vs. lytic + acyclovir	>0.9999
2 vs. 16	<0.0001
2 vs. 24	<0.0001
4 vs. 6	0.0415				Supplementary Figure 8b
4 vs. 16	0.1102				comparision	P-value
4 vs. 24	<0.0001				infected sgControl vs. sg #1	0.0003
6 vs. 16	>0.9999				infected sgControl vs. sg #2	0.0618
6 vs. 24	0.6425				infected sg #1 vs. sg #2	0.0335
16 vs. 24	0.2861
					Supplementary Figure 8d
					comparision	P-value
					infected sgControl vs. sg #1	<0.0001
					infected sgControl vs. sg #2	0.9917
					infected sg #1 vs. sg #2	0.0001

## Sheet: Fig. 6c
0h	2h	4h	6h	16h	24h
0	7	15	18	56	22
0	24	0	30	23	31
13	1	0	17	18	25
4	0	12	8	13	67
2	12	31	12	34	19
0	8	30	12	29	46
6	23	15	21	14	79
2	0	27	11	27	33
0	3	12	13	32	30
0	0	11	25	43	73
6	20	7	7	65	88
8	1	1	35	10	6
0	41	10	17	18	62
1	13	9	15	35	41
2	8	9	12	1	25
5	0	8	18	42	27
0	10	9	11	34	24
0	0	0	21	12	20
0	3	30	37	19	57
0	0	26	48	36	20
4	0	15	38	61	4
1	0	40	62	21	32
5	7	18	40	5	5
0	14	51	16	22	21
0	8	12	53	9	10
0	1	15	24	1	68
0	0	10	0	19	31
6	4	3	38	16	42
6	2	2	35	30	28
6	0	5	69	0	81
10	0	0	20	95	15
0	3	32	43	52	6
0	0	2	40	26	48
0	0	20	35	29	2
0	1	0	31	11	9
0	0	2	26	61	34
3	0	13	24	16	17
0	15	10	29	38	15
0	9	11	10	35	52
11	0	1	2	24	3
0	0	8	7	13	16
0	0	8	25	0	49
0	1	15	7	1	0
6	0	5	4	1	17
3	0	8	18	17	19
1	1	25	60	16	37
0	0	1	1	7	33
2	0	6	1	7	11
2	0	3	4	21	23
0	3	17	16	5	1
0	0	11	11	0	66
1	1	3	1	0	36
0	10	5	15	8	14
0	0		8	22	14
0	40		18	21	23
3	0		4	0	0
1	0		3	14	0
0	0		19	8	0
0	1		15	7	2
0	1		11	13	12
0	1		20	11	17
0	0		19	6	9
0	1		12	17	16
0			17	7	3
1			13	13	31
2			18	5	18
8			7	25	1
2			23	6	6
0			13	4	9
0			0	1	4
0			21	21	14
0			1	20	8
0			21	6	23
2				7	32
4				1	36
2				14	2
1				4	33
8				0	8
					18
					6
					11
					6
					11
					22
					7
					40

## Sheet: Sup. Fig. 7b
Akata			MUTU I			Daudi
latent	lytic		latent	lytic		latent	lytic
0	15		3	2		1	8
0	10		4	1		1	3
0	2		3	8		5	8
0	11		4	2		0	10
0	11		8	11		3	13
0	23		0	3		6	7
0	2		5	2		1	5
0	5		6	8		3	6
0	12		1	1		5	5
0	3		1	7		3	8
0	7		2	14		2	4
0	0		1	13		4	5
0	3		0	14		5	8
0	9		2	5		4	12
0	3		2	9		2	11
0	9		4	1		4	16
0	14		1	4		2	4
0	10		2	3		0	25
0	5		2	9		10	27
0	3		1			3	7
0	6		4			0	12
0	9		3			5	16
0	17		0			1	2
0	1		0			0	9
0	20		0			2	17
0	28		3			6	12
0	21		3			2	7
0	36		2			0	7
0	24		2			1	3
0	27		1			0	8
0	33		0			5
0	27		2			5
0	25		5			0
0	16		2			0
0	23		2			3
0	25		1			5
0	17		0			0
0	27		0			0
0	42		0			0
0			3			4
0			1			0
0			0			1
0			1			0
0			0			0
0			0			5
0			0
0			4
0			0
0			1
0			1
0			5
0			2
0			2
6			12
4			8
3			0
1			2
5			0
0			1
2			0
0			4
1			2
0			3
0			6
2			2
0			2
0			2
0			6
0			1
0			0
0			0
0			2
0			1
0			2
0			1
9			2
0			3
1			2
0			0
3			0
5			1
2			1
0			1
3
8
2
3
0
4
5

## Sheet: Sup. Fig. 7d
latent	latent + acyclovir	lytic	lytic + acyclovir
3	7	4	11
1	0	20	14
2	0	5	9
11	8	8	14
2	0	4	6
0	1	11	3
0	0	29	15
4	0	14	31
1	0	19	7
4	1	17	11
3	1	12	10
8	1	4	9
2	7	24	5
4	0	9	3
0	1	6	10
1	2	10	24
0	3	7	5
2	0	3	12
1	0	1	17
0	0	0	12
1	3	2	26
3	2	5	22
0	4	7	23
3	0	7	2
0	1	19	4
0	1	16	11
0	0	3	2
0	3	10	12
1	1	11	9
6	4	3	13
0	1	10	19
0	2	10	3
0	0	1	10
0	3	8	8
0	4	2	10
0	0	5	16
0	0	6	8
1	0	16	35
8	0	2	6
0	0	6	3
0	7	15	4
0	2	5	6
1	6	6	51
7	0	18	16
0	0	10	13
0	0	7	9
0	0	5	10
0	0	3	11
0	0	5	5
3	0	12	8
6	0	34	8
0	0	23	7
0	9	21	10
0	2	26	12
0	0	13	12
1	0	32	13
0	1	15	13
1	0	27	9
3	3	25	4
0	0	36	5
2	0	19	4
0	0	10	20
0	5	5	3
0	0	8	3
0	0	11	3
0	0	9	4
7	0	6	7
0	0	5	6
0	0	4	6
0	0	3	4
0	0	17	15
0	0	5	9
2	1	6	11
4	1	8	6
0	0	0	8
0	0	2	8
0	0	11	6
		13	5
		3	12
		9	8
		12	20
		5	4
		6	0
		17	1
		3	6
		17	11
		0
		9
		1
		7
		5
